# Supplementary material for: Revisiting the Injury Mechanism of Goat Sperm Caused by the Cryopreservation Process from a Perspective of Sperm Metabolite Profiles
Source: Int J Mol Sci. 2024 Aug 22;25(16):9112. doi: 10.3390/ijms25169112 (PMC11354876; doi:10.3390/ijms25169112)
Supplement: Supplementary file 1 [file ijms-25-09112-s001.zip]

Archive with 2 entries (2 files):
- TableS1-S5.xlsx
- Figure S1.Experimental design flow chart of this research.jpg
