# Supplementary material for: Revisiting the Injury Mechanism of Goat Sperm Caused by the Cryopreservation Process from a Perspective of Sperm Metabolite Profiles
Source: Int J Mol Sci. 2024 Aug 22;25(16):9112. doi: 10.3390/ijms25169112 (PMC11354876; doi:10.3390/ijms25169112)
Supplement: Supplementary file 1 [file ijms-25-09112-s001.zip › TableS1-S5.xlsx]

## Sheet: Table S1
Table S1: Information of identified metabolites in goat sperm using UHPLC-QTOF-MS at positive and negative modes, respectively
Mode	Index	Compounds	Formula	Precursor	Mass	score	RT	MS_level	CAS_ID	HMDB_ID	cpd_ID	Metlin_ID	E1	E2	E3	E4	E5	E6	E7	E8	E9	E10	F1	F2	F3	F4	F5	F6	F7	F8	F9	F10	C1	C2	C3	C4	C5	C6	C7	C8	C9	C10	mix01	mix02	mix03	mix04
POS	P0001	Benzyl nicotinate	C13H11NO2	236.07	213.079	0.3689	8.3505	2-search-DB	94-44-0	--	C12865		51	101	73	52	92	69	69	89	47	106	51	101	87	76	50	125	48	94	123	64	72	45	97	42	70	74	24	77	81	67	1116	1113	1097	1093
POS	P0002	Tetradecanedioic acid	C14H26O4	223.169	258.183	0.4135	9.5411	2-search-DB	--	HMDB0000872	--		56136	43377	47565	45569	48364	44516	48613	69041	66340	50698	64423	59468	54468	46250	44089	48314	55992	56040	47827	49199	43599	30814	47559	44283	62849	57906	47744	56371	39654	51676	49849	50386	49714	50422
POS	P0003	Phytosphingosine	C18H39NO3	318.3	317.293	0.5883	7.6353	2-search-DB	--	HMDB0004610	C12144		95377	50515	79480	63455	66269	92152	50338	57145	84276	76122	59631	48778	68401	54038	44109	54828	47541	92415	54844	35233	69861	68058	79608	76033	53539	66969	65930	72079	52862	58654	106785	105212	105290	105598
POS	P0004	HECOGENIN ACETATE	C29H44O5	490.353	472.319	0.3701	8.0989	2-search-DB	915-35-5	--	--	43700	25437	33409	14145	64372	24211	11133	52542	40517	1507	41151	19721	19752	17975	26089	17962	1862	13661	35785	1167	37423	39237	27789	17802	21453	116593	14405	48158	23523	25667	9757	46218	46510	46492	46981
POS	P0005	3,5,5-Trimethyl-1-hexanol	C9H20O	186.185	144.151	0.374	8.4441	2-search-DB	3452979	HMDB0031198	--		47113	50916	43139	43357	44546	41384	40457	46054	41433	45865	52752	45377	52010	37814	51037	43189	42314	44314	39328	46287	39650	42727	46079	42371	40549	40922	62656	38871	40847	37162	33772	34395	34551	33838
POS	P0006	Phytosphingosine	C18H39NO3	318.3	317.293	0.6168	8.4991	2-search-DB	--	HMDB0004610	C12144		42094	29130	27579	58162	28576	34910	35284	37486	35669	51165	45560	43717	36419	34334	22597	33689	24017	30099	44042	28629	55644	71603	85416	48711	41351	33757	36124	64263	41563	44925	85549	85672	87078	86975
POS	P0007	Phytosphingosine	C18H39NO3	318.301	317.293	0.618	6.7408	2-search-DB	--	HMDB0004610	C12144		1170433	946474	859170	1568141	1116999	1084924	1045443	1280233	996224	1501122	1426354	1255634	1342478	1291442	811939	1239541	856311	1236020	1460444	921941	2065607	2117802	2673508	1629820	1337242	1380135	1500781	2117976	1496487	1666691	2700168	2702416	2714465	2704528
POS	P0008	Haloperidol	C21H23ClFNO2	490.011	375.14	0.3556	0.8631	2-search-DB	52-86-8	HMDB0014645	C01814	3157	58149	64863	15247	102787	5205	1373	35483	138023	20205	65025	128826	81785	29651	52829	2661	17289	1402	98171	15495	27469	27853	45966	19806	60649	30008	21985	67300	30904	23333	53683	33536	33624	32156	32469
POS	P0009	GYY 4137	C11H16NO2PS2	312.029	289.036	0.3442	7.0908	2-search-DB	106740-09-4	--	--	64818	14217	17196	14886	22014	18389	21380	20443	13434	16958	20325	17756	20813	21723	18692	18366	26398	26740	19847	21421	25327	12360	14885	22315	14952	14461	12551	16785	13807	16472	14919	21447	20942	21506	20883
POS	P0010	LysoPE(15:0/0:0)	C20H42NO7P	440.278	439.27	0.3738	7.0898	2-search-DB	--	HMDB0011502	--		1553091	1691879	1657345	2394457	2160340	2533651	2155853	1503067	1878330	2147971	2285040	2789778	3041204	2311726	2137145	3386849	3443653	2621946	2415520	3486663	1239379	1896475	2921972	2114467	1971000	1752705	2453095	1949153	2395404	1909329	2783408	2792420	2785414	2793669
POS	P0011	Myristoleic acid	C14H26O2	268.227	226.193	0.3866	8.4611	2-search-DB	--	HMDB0002000	C08322	6424	162943	183648	155905	158939	159068	155953	199843	148366	159932	150904	169812	181159	157496	146583	150297	147374	160911	153218	152784	154280	171663	152530	149150	142287	146634	146237	155727	141999	144279	151575	140120	139242	139602	139636
POS	P0012	Myristoleic acid	C14H26O2	244.226	226.193	0.4264	7.0233	2-search-DB	--	HMDB0002000	C08322	6424	2768	3895	1585	2304	575	7691	4565	6950	7791	6196	1111	7344	7229	2492	3868	2775	7028	3823	3103	1270	2865	6086	2990	31950	55777	42164	30643	29649	74755	52634	21603	21839	21613	21735
POS	P0013	Piperidine	C5H11N	86.0963	85.0891	0.3709	1.3899	2-search-DB	--	HMDB0034301	C01746		586083	535263	747930	723954	515164	315057	522498	684095	188330	625944	559714	374459	326666	407439	431045	94532	168929	450121	97763	81106	171639	240188	978977	335711	888958	309640	234185	203176	209745	138405	442310	442006	442025	440651
POS	P0014	Guanosine	C10H13N5O5	306.06	283.092	0.529	1.1703	2-search-DB	118-00-3	HMDB0000133	C00387	87	257	888	430	2703	649	413	3254	2712	235	2513	772	421	1842	390	407	2839	101	379	50	2492	10163	21286	1212	9373	1417	677	10988	14885	461	8017	3866	4143	3926	4115
POS	P0015	Tauroursodeoxycholic acid	C26H45NO6S	517.331	499.297	0.7663	6.8239	2-search-DB	--	HMDB0000874	--		34980	28406	32388	27236	31201	21484	29726	29598	22121	26801	16795	17873	10887	24150	27123	6059	3915	12970	12116	16374	134	10796	9945	12958	142	276	11368	9663	6936	8607	17825	18176	18233	17983
POS	P0016	Piperidine	C5H11N	86.0964	85.0891	0.3705	2.1794	2-search-DB	--	HMDB0034301	C01746		156862	326001	404427	193298	429795	169703	137375	225769	99035	265279	193133	396676	55238	294848	215061	24999	46053	123564	66886	56949	382443	555039	481502	105281	475564	164545	114091	74737	98664	77814	200943	208077	195889	208756
POS	P0017	Piperidine	C5H11N	86.0964	85.0891	0.3706	2.7661	2-search-DB	--	HMDB0034301	C01746		142856	145109	275401	117471	113671	101573	114452	233951	76814	175432	131679	70647	44947	103359	155694	25830	36696	94610	18867	43530	62707	95702	332787	98198	392159	125001	90167	50063	85043	42959	136518	135211	137756	136019
POS	P0018	Tetradecanedioic acid	C14H26O4	223.169	258.183	0.5131	5.5603	2-search-DB	--	HMDB0000872	--		94287	96468	102158	94987	83556	85423	97594	103741	86479	90837	83709	97509	103194	94616	93963	102251	96539	97945	106650	113408	88499	88480	90163	82108	79825	83187	92778	96096	83117	89951	96058	95700	96059	96926
POS	P0019	Hepoxilin B3	C20H32O4	359.219	336.23	0.3664	4.381	2-search-DB	--	HMDB0004690	--		23772	45162	35469	13713	22805	5571	20227	35849	21396	110195	46667	46692	11582	28728	23260	1156	4377	30287	10315	23982	219	200	2368	524	9801	1439	795	542	1459	576	27523	27427	27981	28849
POS	P0020	Myristoyl-L-carnitine	C21H41NO4	394.286	371.304	0.5579	7.1149	2-search-DB	25597073	HMDB0005066	--		13496	6852	1167	12340	2416	578	47563	18096	115	15561	11653	1652	4012	5112	10822	99	357	13463	89	5863	2534	4765	86	932	525	121	11571	4957	105	1963	9453	9432	9428	9463
POS	P0021	3,4-Dihydroxymandelic acid	C8H8O5	149.023	184.037	0.621	11.6586	2-search-DB	--	HMDB0001866	C05580		176977	207798	179488	189346	176197	139631	165041	260007	208931	250606	161599	164323	210380	222378	235985	210049	214037	145339	187837	160291	177600	174029	182590	183684	194799	214031	250215	213170	175760	239143	201173	194408	193100	196568
POS	P0022	Myristoyl-L-carnitine	C21H41NO4	372.31	371.304	0.784	7.8212	2-search-DB	25597073	HMDB0005066	--		172627	9130	8520	138464	47073	6395	168332	98888	2260	92647	63680	3949	3583	78988	57310	1151	1840	43658	585	33551	236871	16575	33384	145053	89347	3791	269288	9332	10061	12052	91061	92856	86429	95309
POS	P0023	Myristoyl-L-carnitine	C21H41NO4	372.303	371.304	0.7708	7.5797	2-search-DB	25597073	HMDB0005066	--		185875	81747	27479	226222	86078	11534	531427	314653	338	282296	214248	20091	33097	80440	132135	43023	15612	137568	175	105716	77324	68553	36989	41013	45211	37703	68015	2684	35483	58817	135794	136350	136343	135715
POS	P0024	Phthalic acid	C8H6O4	149.023	166.027	0.7735	10.8868	2-search-DB	--	HMDB0002107	C01606		828604	1036381	889690	703987	904714	882542	902527	829109	925446	851195	749509	887184	842075	675948	1001341	857757	1001794	830503	703844	913445	638098	920628	794477	792714	937670	813840	928566	806029	870883	650491	880740	867997	874676	846584
POS	P0025	3-Phenylbutyric acid	C10H12O2	367.133	164.084	0.3604	6.2008	2-search-DB	4593-90-2	HMDB0001955	--	6399	7881	7212	11127	8445	14678	6480	8748	9205	7000	4133	23329	9145	3872	14758	16968	4043	3933	13457	4961	12496	662	1025	285	379	719	137	424	360	164	1548	8660	8938	8906	9147
POS	P0026	3-Phosphoglyceric acid	C3H7O7P	262.907	185.993	0.3323	1.3049	2-search-DB	--	HMDB0000807	C00597		87681	82849	128653	89210	91091	37617	29466	164386	89271	46601	112984	92735	35375	112560	37749	27517	20703	66871	33852	9076	136759	163991	36279	54090	92992	68644	45866	121646	70425	79049	99016	100316	102523	100279
POS	P0027	Phytosphingosine	C18H39NO3	318.3	317.293	0.5895	8.0263	2-search-DB	--	HMDB0004610	C12144		28455	25857	19890	46981	55418	66284	52835	34095	40662	41181	38401	37933	50589	36749	41322	36226	124785	60713	147641	150537	46469	88861	54398	33442	40600	37026	37456	47252	44972	58365	131113	155525	141590	140279
POS	P0028	Tetrahydrocortisone	C21H32O5	365.228	364.225	0.3454	0.9155	2-search-DB	--	HMDB0000903	--		173890	247030	124111	353007	91629	14049	298531	512962	444	118246	293467	198534	54748	147367	30125	84812	1718	213133	86489	116823	498183	845397	549	413405	59824	113690	851811	344410	131323	370613	336332	330248	334059	317656
POS	P0029	Tetraethylene glycol	C8H18O5	411.214	194.115	0.3267	7.9433	2-search-DB	--	HMDB0094708	--		14072	12775	8870	13760	15714	10616	49371	7171	22729	38804	20298	15005	59622	12473	24728	26771	20023	20522	51256	40718	6615	6283	10784	10061	81	550	22527	11102	12592	8337	32892	33577	33588	33032
POS	P0030	Tetraethylene glycol	C8H18O5	217.107	194.115	0.3675	5.428	2-search-DB	--	HMDB0094708	--		807975	1233499	285589	1003564	1049578	1086895	1278314	498984	907979	713635	564516	765425	1107065	793356	477694	2610320	714395	1051618	745827	710099	436891	440875	742397	696994	238827	361632	416200	630780	274015	692420	696736	704547	711367	701751
POS	P0031	Tetraethylene glycol	C8H18O5	212.149	194.115	0.7134	2.4792	2-search-DB	--	HMDB0094708	--		4570	3522	3392	4060	1893	3959	3237	1591	3358	3152	3184	5185	4233	4349	4123	5312	1839	3222	3033	4685	1420	1411	3512	2164	2760	1400	2874	2361	1618	2528	11997	12153	12009	12182
POS	P0032	3-Vinyl-1,2-dithiacyclohex-4-ene	C6H8S2	182.962	144.007	0.3118	5.0713	2-search-DB	62488-52-2	--	--	263591	116824	115262	96804	105386	85278	124678	91986	80117	92884	105771	104511	118838	78302	83732	89718	119596	166036	87526	68016	85009	95393	101360	108704	121723	15105	97578	93900	99285	443142	92013	96883	100320	98110	100484
POS	P0033	Tetraethylene glycol	C8H18O5	195.123	194.115	0.7784	2.4887	2-search-DB	--	HMDB0094708	--		53326	42451	40267	40939	30421	34783	31107	32598	40850	35398	35986	54507	44317	40751	42263	57826	30474	33047	38730	49861	21632	25046	34220	27536	29121	26093	32824	34412	27654	29210	128988	130595	129121	130726
POS	P0034	3,3'-Dimethoxybenzidine	C14H16N2O2	262.165	244.121	0.2616	3.1653	2-search-DB	119904	--	C19231		548097	185896	160465	294337	106086	44645	334960	276550	10279	464864	333521	65192	39887	130945	68128	1213	11232	83211	2739	74321	241831	104696	32616	128143	87100	6917	344614	57231	18511	215380	159606	159260	158098	157697
POS	P0035	Lyso-PAF C-16	C24H52NO6P	482.36	481.353	0.7273	10.0394	2-search-DB	52691-62-0	--	C13903	24070	56021	56490	75349	54984	139041	79356	304219	85070	242998	191516	87464	71243	89439	60950	241209	85165	87502	93137	250754	178128	60927	70952	112261	39467	235157	81847	130890	127578	297037	96485	165237	168691	166164	166158
POS	P0036	Hesperetin dihydrochalcone	C16H16O6	349.073	304.095	0.5019	1.5599	2-search-DB	35400603	HMDB0128062	--		376165	929616	80260	568720	122921	8059	258716	769536	1085	901021	901785	358206	356671	536634	38246	918	26475	973695	2471	100677	355363	471104	1748	340037	284	325	235734	343642	143	629704	322037	315416	291371	307183
POS	P0037	Bis(2-ethylhexyl) phthalate	C24H38O4	391.284	390.277	0.7319	11.1693	2-search-DB	117-81-7	--	C03690	263643	1917669	2028731	1961814	1439711	1596234	1910679	2070284	1855433	1849683	2029846	1847944	1976973	2063549	2144367	1957504	1920130	2039490	1890596	2106348	2163689	1991214	1941095	1939380	1548363	2037904	1975791	1978707	1560047	1974356	1980223	1885531	1818308	1848023	1764176
POS	P0038	Guanosine	C10H13N5O5	284.099	283.092	0.7617	2.1064	2-search-DB	118-00-3	HMDB0000133	C00387	87	6670	4822	45132	7868	55326	156700	4016	22682	271065	3576	30786	18218	4381	14038	50939	26012	5110	12449	130770	2463	68255	176370	286219	29964	220347	162604	114587	56775	114374	98128	71022	78062	78022	81727
POS	P0039	Guanine	C5H5N5O	152.057	151.049	0.5382	2.5782	2-search-DB	73-40-5	HMDB0000132	C00242	315	4686	7978	31555	8746	43216	36410	4167	8484	62464	4636	18806	10353	4481	14060	38905	26035	5472	13014	48084	4568	56256	97548	96829	14347	290728	136358	38487	51252	97899	35117	41272	41967	43746	44115
POS	P0040	Guanine	C5H5N5O	152.056	151.049	0.8043	1.2737	2-search-DB	73-40-5	HMDB0000132	C00242	315	28663	5983	41532	25363	38642	46479	20454	26332	53924	23592	29776	14332	4493	12042	32392	35652	6092	20969	54444	2536	34301	55707	112640	31104	145279	92484	46526	53730	67601	33374	57196	61144	58980	62207
POS	P0041	Stearoyl-L-carnitine	C25H49NO4	428.372	427.366	0.7326	9.9426	2-search-DB	25597095	HMDB0000848	--		18575	13425	24834	76250	12947	15699	26984	7214	4125	23084	11420	4465	6350	5843	20159	3079	6090	9594	3042	4855	143801	21705	50370	81647	94792	60303	121266	16363	11189	14419	38356	31047	38362	40031
POS	P0042	Glycerophosphocholine	C8H20NO6P	280.092	257.103	0.376	1.4385	2-search-DB	--	HMDB0000086	--		119322	151942	112443	129191	92079	48985	57368	317995	55173	72945	143887	80289	21126	97856	70819	9667	18847	72137	20381	42638	52991	109998	83752	27679	122375	44730	65078	61326	26742	55997	87143	83313	84100	81538
POS	P0043	Glycerophosphocholine	C8H20NO6P	280.092	257.103	0.4387	1.1575	2-search-DB	--	HMDB0000086	--		454924	718388	579537	541873	290191	201412	306434	607041	218040	314257	438657	413724	119742	385391	193854	47288	68913	495013	110461	154890	122410	351603	411793	190064	395528	228229	148842	330694	136688	165412	368450	371270	373715	369320
POS	P0044	Glycerophosphocholine	C8H20NO6P	258.11	257.103	0.7315	1.4512	2-search-DB	--	HMDB0000086	--		1044837	1316150	1298722	1312101	406874	391186	678318	1882284	194452	713593	777150	1822197	265051	514662	297096	90191	116557	863783	163299	319940	181553	399783	360950	306071	390830	189752	230406	318456	341738	185411	520675	518367	519953	510562
POS	P0045	Glycerophosphocholine	C8H20NO6P	258.11	257.103	0.7692	0.8023	2-search-DB	--	HMDB0000086	--		1451473	2023895	1045573	1954288	666451	775069	1098918	2523300	411071	1390809	1332561	1316457	591242	791861	567274	209181	229625	1648994	345564	640142	255114	420685	596212	394134	544964	493762	312431	486052	372770	257956	722799	721953	710112	713366
POS	P0046	Glycerophospho-N-Palmitoyl Ethanolamine	C21H44NO7P	454.293	453.286	0.3747	7.6107	2-search-DB	100575-09-5	--	--	45334	597	298	158	476	908	445	2916	528	2129	1508	856	840	1336	481	973	835	539	814	3372	1223	794	340	459	96	371	453	2108	1010	1210	617	3293	3159	3340	3408
POS	P0047	Myristaldehyde	C14H28O	254.248	212.214	0.4678	11.2517	2-search-DB	124-25-4	--	--	36598	51856	46656	16023	28027	61315	55770	15860	84076	38407	37401	120227	61484	23447	59289	80437	19360	46437	40572	18888	29125	46413	34311	54411	20208	36731	38198	63320	22612	23421	7112	55362	55254	54795	55360
POS	P0048	Myriocin	C21H39NO6	402.285	401.278	0.6365	6.0594	2-search-DB	35891-70-4	--	C19914	53920	131942	10832	613	75129	3377	364	30089	11247	319	16898	2656	1055	1557	13211	3132	66	2409	4242	80	2773	34193	26800	611	21806	5659	423	73680	2620	175	9214	14180	14531	14831	14579
POS	P0049	5(6)-EpETrE-EA	C22H37NO3	381.311	363.277	0.3832	7.6349	2-search-DB	--	--	--	36762	112642	70228	55811	79125	83387	91604	47085	72980	59447	58818	126067	59708	62487	47455	97163	66520	61774	63284	51064	52006	70237	53203	50951	75414	59586	56512	76553	56166	76250	49510	77497	70932	78524	71620
POS	P0050	Gly Val Arg	C13H26N6O4	331.21	330.202	0.5855	5.6607	2-search-DB	--	--	--	21366	8339	31619	22142	10647	28657	19388	9805	9640	29897	12606	30770	45311	36136	28716	25666	50433	43988	26976	27432	39801	11677	19542	28089	9531	21731	24415	10113	29787	29280	12919	23560	23461	23104	21606
POS	P0051	5,5-Dimethyl-2(5H)-furanone	C6H8O2	77.0385	112.052	0.4498	8.3455	2-search-DB	--	HMDB0040260	--	265073	3178	4381	2793	2038	3450	2308	2521	2973	3599	2866	3193	2758	3233	3046	3213	2885	2717	2996	3041	3113	3397	2074	2804	2528	2887	3279	4757	3102	3355	2178	9654	9651	9455	9471
POS	P0052	5,7-DIHYDROXY-4-METHYLCOUMARIN	C10H8O4	193.049	192.042	0.4802	5.1933	2-search-DB	2107-76-8	--	--	44270	62198	52312	58470	48371	49586	61380	58689	47014	54420	50635	45970	57733	59847	48005	48167	63400	60567	67100	55319	59436	50770	46446	47005	42872	51397	45281	41670	45455	45183	50896	54478	51265	54426	53778
POS	P0053	Myriocin	C21H39NO6	384.275	401.278	0.5146	6.45	2-search-DB	35891-70-4	--	C19914	53920	331189	216811	3049	429009	155096	57046	332240	658931	710	230703	287523	82405	35498	441576	110014	48003	6378	402614	66781	118903	190634	99217	43490	360734	31050	256	126892	162738	456	40217	162401	163667	163635	162474
POS	P0054	Benzyloxyphenylisoserine Methylester	C17H17NO4	341.15	299.116	0.4329	5.9597	2-search-DB	32981-85-4	--	--	73564	35938	29905	12006	24375	11824	3231	31585	32746	1868	35768	21941	13477	5069	14130	11885	455	663	18360	2404	12382	7968	228	3138	226	403	232	11526	5514	2165	5860	12345	12529	12626	12357
POS	P0055	Mollicellin H	C21H20O6	759.222	368.126	0.2588	13.2132	2-search-DB	--	HMDB0033344	--		516944	559869	549846	562650	452644	556048	567817	548440	533902	472427	303309	257290	212725	195307	191371	236149	267517	290297	326259	354751	352549	317328	291765	243171	188427	142183	112758	114065	131629	181307	401461	388613	384821	360581
POS	P0056	5'-S-Methyl-5'-thioadenosine	C11H15N5O3S	298.097	297.09	0.7134	4.0784	2-search-DB	2457-80-9	HMDB01173	C00170		69846	40062	22375	73951	15529	14388	48226	55298	4394	36197	39412	29575	16942	31322	14138	119	3191	37534	1427	5930	44763	44880	15286	30940	14337	14441	41036	12297	6692	32167	27754	26660	27981	27035
POS	P0057	Stearoyl-L-carnitine	C25H49NO4	428.373	427.366	0.6925	10.9616	2-search-DB	25597095	HMDB0000848	--		895931	590465	157554	1292598	1192198	67766	2132655	2264214	63627	1732683	959115	229063	355017	937021	1143394	19269	73658	1504996	25919	867734	2653108	1664957	178391	873071	1333560	203954	2372746	1041751	145998	750459	1058692	1020191	1027123	991278
POS	P0058	Stearoyl-L-carnitine	C25H49NO4	450.358	427.366	0.3755	9.151	2-search-DB	25597095	HMDB0000848	--		11143	18564	6209	71384	14144	6053	94436	74860	738	47522	21088	7320	9588	30023	15079	1383	2883	33625	335	35878	27016	27738	12104	8659	80370	23856	56973	40519	6412	6654	36727	37813	36242	37826
POS	P0059	4-Hydroxyphenylpyruvic acid	C9H8O4	163.039	180.042	0.3883	4.5069	2-search-DB	--	HMDB0000707	C01179		14	305	33	315	21	17	468	415	267	321	19	232	198	18	137	253	319	195	34	432	9	19	13	71	294	35	21	23	21	55	2391	2711	2510	2653
POS	P0060	Pirimicarb	C11H18N4O2	256.175	238.143	0.3707	4.0633	2-search-DB	23103-98-2	--	C11079	68822	25115	18101	14761	16532	16423	16277	15434	19268	19747	14451	26317	35367	13850	19193	19123	16460	12080	13035	13598	11162	10925	10539	14430	14912	11933	8486	14844	11054	11222	6834	48173	48746	49178	48787
POS	P0061	Biotin-XX hydrazide	C22H40N6O4S	485.29	484.283	0.3703	11.4934	2-search-DB	211237-33-1	--	--	64812	1143	640	5044	1836	2184	1780	1760	4670	2159	9479	11849	1464	2845	867	1747	1417	3223	1122	2098	3856	881	2569	5743	1556	2619	1680	1908	1333	3663	2586	7359	7624	7232	7558
POS	P0062	Myristoleic acid	C14H26O2	209.19	226.193	0.562	8.3662	2-search-DB	--	HMDB0002000	C08322	6424	4171	340	244	218	1986	390	235	3649	314	463	10508	482	379	297	1883	361	240	141	319	383	284	288	308	212	327	175	3894	475	312	251	7193	7144	7249	7206
POS	P0063	m-Tolylacetic acid	C9H10O2	301.141	150.068	0.3775	10.8815	2-search-DB	621-36-3	--	--	6557	178168	138179	130063	147171	150939	116354	118881	120886	110704	119402	140983	161469	143654	105192	112000	122072	116180	115399	114076	123805	142251	135289	150984	147281	138710	114085	132819	153077	153925	125075	131504	134029	131153	132660
POS	P0064	m-Xylene	C8H10	107.085	106.078	0.579	8.3505	2-search-DB	108-38-3	HMDB0059810	C07208	66604	318	133	49	253	291	111	93	87	171	47	270	78	151	343	260	94	183	106	612	113	233	239	110	165	120	121	201	208	144	277	3879	3856	3872	3879
POS	P0065	4-hydroxy Nonenal Alkyne	C9H12O2	170.117	152.084	0.3928	4.92	2-search-DB	1011268-23-7	--	--	45510	869157	259855	330474	323822	628614	419469	285269	438755	465190	301577	979418	309538	389391	499511	800701	446599	389131	350981	563605	489447	383231	492066	572349	511449	547179	397494	806159	441881	507903	259186	225117	224276	227742	225559
POS	P0066	4-Nitroquinoline-1-oxide	C9H6N2O3	191.04	190.038	0.4258	0.7727	2-search-DB	56-57-5	--	C03474	24073	246524	384710	182816	254351	100838	68796	443317	379407	36153	760298	447148	409779	239947	222366	76224	16148	52007	401237	21021	424856	64893	137887	326972	134450	68729	116874	159074	166195	61828	221180	234821	238299	238238	237961
POS	P0067	Stearoyl-L-carnitine	C25H49NO4	472.327	427.366	0.3912	11.0966	2-search-DB	25597095	HMDB0000848	--		214	291	111	2127	149	5120	1991	3510	8877	458	232	155	91	202	165	105	6189	81	252	72	18941	21522	18900	8703	26319	21673	24681	14853	56262	37401	9860	9771	7988	10852
POS	P0068	4-Oxatetradecanoic acid	C13H26O3	253.18	230.188	0.4454	7.3972	2-search-DB	7420-16-8	--	--	43400	21934	26687	18947	18473	22570	22984	25355	13544	21049	21388	22803	19679	31883	24645	19599	31087	27989	24333	25692	27011	19106	24797	24001	22103	24973	24299	18296	16807	23539	23697	23911	23273	23296	22710
POS	P0069	4-Oxatetradecanoic acid	C13H26O3	297.148	230.188	0.3778	9.6156	2-search-DB	7420-16-8	--	--	43400	21568	30839	21510	44370	32756	38817	126446	25486	73476	71093	33406	21749	26159	21975	80155	36967	30703	20464	58894	58139	14424	14137	868	103	4112	3481	128	8741	877	96	39029	37803	38250	37126
POS	P0070	Glycerophosphocholine	C8H20NO6P	296.066	257.103	0.4352	0.7559	2-search-DB	--	HMDB0000086	--		60104	84636	32187	51178	13174	14982	35369	100504	12248	82057	39205	46583	13849	25299	13947	12603	8335	50229	10354	27188	65285	111458	63869	114340	41517	18508	79246	85883	22308	77598	45263	45141	45380	45384
POS	P0071	4-Propylphenol	C9H12O	119.086	136.089	0.5908	8.3527	2-search-DB	645-56-7	HMDB0032625	C14311	69960	7239	5506	5191	6737	5695	5097	5897	7437	5821	6961	9277	6237	5392	8711	7199	5618	4178	4894	14340	5352	8936	5473	7025	7080	5920	3859	4568	8475	4879	4375	60314	60854	60029	60593
POS	P0072	4-Propylphenol	C9H12O	119.086	136.089	0.4164	8.8419	2-search-DB	645-56-7	HMDB0032625	C14311	69960	1399	909	1147	1177	1239	1004	928	1365	1364	631	940	1538	1703	1494	1065	794	649	827	1939	835	1744	617	683	1496	896	796	1460	906	987	927	11722	11729	11705	11075
POS	P0073	Stearoyl-L-carnitine	C25H49NO4	472.342	427.366	0.4248	8.7097	2-search-DB	25597095	HMDB0000848	--		140732	127127	32349	215150	66544	25390	1696250	221958	1403	227842	164535	59280	177094	89324	124939	509	37777	243401	102296	333012	40682	20426	14704	7914	20237	7221	147086	29206	2967	334	213904	210102	211271	213370
POS	P0074	Myristoyl-L-carnitine	C21H41NO4	372.311	371.304	0.7684	9.6904	2-search-DB	25597073	HMDB0005066	--		69421	66671	2127	194498	72481	1386	459186	842498	1708	141431	61104	5929	10539	51436	77519	898	9544	97795	1015	52688	200107	494842	9542	56148	46324	1663	702800	164613	3564	206857	115102	118219	120111	113769
POS	P0075	Epitestosterone	C19H28O2	335.222	288.209	0.4649	5.9031	2-search-DB	481-30-1	HMDB0000628	--		848	19979	329210	663	2535	90644	3983	48491	22260	2925	48747	4400	2521	3698	3951	33238	28880	30834	12736	2266	1059	66099	239608	7250	3344	46945	7018	19319	18996	2840	42574	43136	42754	42804
POS	P0076	Sphinganine	C18H39NO2	302.305	301.298	0.7221	7.5384	2-search-DB	764-22-7	HMDB0000269	C00836	395	58684	57048	61173	74449	65092	53291	41751	66702	61224	70652	76501	71998	89762	79100	58360	65820	73743	85859	78461	72435	106942	90621	84029	86069	81241	81589	84536	103510	80391	90875	383030	382756	383892	382488
POS	P0077	Cedrol	C15H26O	240.232	222.198	0.3816	6.8987	2-search-DB	77532	--	C09631		17947	12079	12797	21408	17553	11973	88420	21069	12982	24526	23319	16273	17249	13897	23114	12440	11453	13334	13465	10394	9160	10103	12120	8754	14435	7543	19207	10228	8380	12567	14179	14486	14136	13959
POS	P0078	Hydroxymetoprolol	C15H25NO4	284.186	283.178	0.372	5.4524	2-search-DB	56392-16-6	--	--	1253	94388	148642	12499	131425	17266	6085	53930	216793	1301	121538	47936	37487	4693	86049	5444	216	2899	149219	1179	12487	46134	73895	4468	39190	893	1554	21599	37048	616	22307	54812	55655	55284	54666
POS	P0079	N-cis-octadec-9Z-enoyl-L-Homoserine lactone	C22H39NO3	429.319	365.293	0.2783	11.4269	2-search-DB	--	--	--	64727	56799	175094	79858	276092	90369	195865	84593	212482	203173	179915	68327	259556	150569	288977	260326	91241	226639	178899	265519	170830	171713	232514	182017	92776	185536	170428	296762	195557	176610	177323	149935	201684	193058	198368
POS	P0080	N-Carbobenzyloxyleucine	C14H19NO4	531.274	265.131	0.3587	12.0071	2-search-DB	--	--	C04335		44	18	14	6	19	31	4	9	34	41	96	8	30	48	46	25	8	53	35	12	31	23	19	17	113	71	35	30	94	39	1311	1314	1300	1321
POS	P0081	Hydroxycitronellal	C10H20O2	214.18	172.146	0.6292	6.5547	2-search-DB	107755	HMDB0031739	--		697145	355288	388540	315808	360477	338800	342552	395101	345499	367245	498273	321977	360898	314675	488500	345253	337179	429402	400391	347073	324123	312088	356332	325040	288723	377532	381063	308422	350335	317277	336217	338274	334967	331916
POS	P0082	Methyl-L-NIO	C8H17N3O2	226.105	187.132	0.3125	0.906	2-search-DB	150403-96-6	--	--	45238	3255558	2723652	1562505	2544361	785898	488076	2102478	2994908	181442	2854062	2064707	1604378	1032973	1983325	523900	41209	362026	1744762	62016	1063049	1703221	1620652	281276	1593753	513196	183216	2238699	1255128	154918	2283884	1946938	1946730	1953069	1941625
POS	P0083	Lys Ile Val Lys	C23H46N6O5	487.361	486.353	0.6765	13.1553	2-search-DB	--	--	--	170627	218889	194730	194140	187608	230616	241501	190892	196688	193049	235561	247486	220779	207222	230160	238097	268370	271713	190744	248528	244135	235461	186046	194393	252406	295000	196401	230373	192573	202325	192869	224321	220122	220596	221515
POS	P0084	3',4'-Methylenedioxy-pyrrolidinobutiophenone	C15H19NO3	262.144	261.137	0.6947	7.7171	2-search-DB	24622-60-4	--	--	96634	14876	17322	8464	13717	15170	20249	3883	13259	4231	6406	18823	6980	14783	20813	12301	9306	5573	6527	9749	9778	9479	9120	8931	10961	10527	10068	10511	14884	9203	10744	15801	15677	15891	16005
POS	P0085	Lys Ile Val Lys	C23H46N6O5	487.361	486.353	0.7133	11.9088	2-search-DB	--	--	--	170627	293348	307228	310239	318887	380974	363104	324146	338651	366313	211349	349214	323642	296836	327494	338486	321261	222534	310617	312101	303502	337448	345776	366583	354654	368585	260324	352001	359063	354028	369208	321988	317740	319973	324730
POS	P0086	Lys Met His	C17H30N6O4S1	415.211	414.205	0.3697	9.2024	2-search-DB	--	--	--	23058	11546	7194	9162	7935	8283	7483	7000	8802	11307	9278	12276	17438	8871	9199	8044	6550	4477	8781	16580	6873	11262	4670	7846	8100	6297	5705	11490	10727	7037	4965	59282	58727	59195	59446
POS	P0087	Lys Met His	C17H30N6O4S1	415.211	414.205	0.3697	8.8416	2-search-DB	--	--	--	23058	50274	22541	25110	29319	26443	24942	22468	26683	33956	28811	36180	34700	63454	28387	25132	22142	17291	28398	51309	21317	53208	19586	26681	72600	22468	20930	23285	32949	23329	21197	180913	179123	180401	181790
POS	P0088	3-Amino-2,3-dihydrobenzoic acid	C7H9NO2	140.068	139.063	0.3774	0.7826	2-search-DB	87980118	--	C12110		1726278	727947	1041222	1450740	446180	486807	1242550	394255	214646	1652443	429659	1233448	892014	846280	284615	219769	588616	482716	158090	642352	562296	280325	778832	1107060	218270	475477	632005	267321	208331	367133	602420	602458	596744	604521
POS	P0089	HoPhe-Phe4Cl-OH	C24H21ClN2O6	469.111	468.109	0.6361	6.5414	2-search-DB	--	--	--	64971	87253	101040	120508	96766	110003	111087	82229	85379	115150	97643	92709	107281	109963	102057	115634	92477	97142	93540	108628	103106	107325	117107	118666	95127	132073	125711	99443	105879	121098	122356	107655	107124	108414	108456
POS	P0090	Lys Met His	C17H30N6O4S1	415.212	414.205	0.3699	7.8864	2-search-DB	--	--	--	23058	3807	2530	3301	2988	3315	1941	3281	3155	3884	2794	4366	2721	3382	6077	3252	5963	2106	3238	4354	2325	4638	1693	2541	4424	2219	1792	5201	3251	2715	1730	31252	31377	31287	31362
POS	P0091	N-Butyryl-L-homoserine lactone	C8H13NO3	216.063	171.089	0.3785	1.4141	2-search-DB	67605850	--	C11837		98183	79398	104611	237786	35819	27782	82768	91732	9089	129763	80718	51539	73098	46979	49773	4839	6896	52780	11075	34392	1189	2522	666	2082	1346	706	612	1946	1166	445	47718	47132	45692	43905
POS	P0092	3-Carboxypropyl trimethylammonium	C7H15NO2	146.118	145.11	0.4382	1.3333	2-search-DB	6249-56-5	--	--	34501	229509	107734	203927	541562	394015	151254	390905	206838	161633	174865	1640097	163936	343298	697831	169983	9037	47047	73567	38071	102733	402881	239341	108920	424119	419796	197961	205528	73217	192756	294568	216806	217477	219864	217541
POS	P0093	Cedrol	C15H26O	223.206	222.198	0.3716	11.6593	2-search-DB	77532	--	C09631		53987	60016	60437	72415	57247	57919	60465	77471	64933	76850	59657	60779	62313	54203	63379	60406	63140	60049	58909	64494	59705	55734	64740	60342	63312	62572	59653	57199	59300	65173	67072	66441	66359	66311
POS	P0094	N-Desbutylbupivacaine	C14H20N2O	250.201	232.158	0.2766	4.5136	2-search-DB	15883202	HMDB0060725	--		41430	47549	44830	42949	39591	54177	49710	45201	47601	48969	51043	46217	52709	43757	50096	52064	54492	57373	51885	50124	47076	54256	58482	46975	51395	54134	45698	60870	53026	62444	48834	48568	48895	49696
POS	P0095	3-Methylglutarylcarnitine	C13H23NO6	290.16	289.152	0.4117	2.3562	2-search-DB	--	HMDB0000552	--		54433	23145	16418	42233	2475	2790	29583	33403	1084	34509	9379	11895	4002	17669	2240	156	937	13505	2016	11957	37047	31264	563	23289	9856	666	24685	9256	310	21383	16738	17004	17070	17267
POS	P0096	N-Desmethylclomipramine	C18H21ClN2	618.306	300.139	0.3369	4.3894	2-search-DB	303480	HMDB0060947	--		51246	22082	76691	59401	59689	26572	18038	57252	26539	33600	55107	35290	15950	26243	52961	2294	4777	21252	4263	8831	8915	8347	21292	24372	69484	6891	21362	17338	11283	28100	29791	30287	30318	29752
POS	P0097	DL-o-Tyrosine	C9H11NO3	164.074	181.074	0.3599	1.8738	2-search-DB	2370-61-8	--	--	58353	27555	17480	49174	27783	30036	30835	12097	46731	19539	21703	41850	33751	25725	24413	35756	874	15377	24651	2106	14528	6766	22678	27778	19726	30052	5477	10080	29008	17943	14195	27860	27662	27175	27841
POS	P0098	Docosahexaenoyl PAF C-16	C46H82NO7P	792.589	791.583	0.6561	12.8149	2-search-DB	132213-85-5	--	--	62936	9471518	10305095	10323826	9020051	8733980	8296463	7541666	8266487	6905829	4450390	5922210	5969470	8538603	8220535	7949719	7606162	8549222	8361376	11800466	9693567	8327356	6726351	5495678	4993603	4891397	4849154	4853417	4797508	4132790	3849549	6678754	6699434	6961483	6114230
POS	P0099	2,4-Dihydroxy-2,5-dimethyl-3(2H)-furanone	C6H8O4	189.02	144.042	0.3383	13.6041	2-search-DB	--	--	--	263605	1054337	337716	610492	1113441	326330	302538	437229	1042293	610713	1048039	1093518	1047108	1032508	307714	445184	666002	1061075	1023039	1014343	1067878	1074863	420841	644557	1023761	1032887	1013829	1011126	716032	529525	1039611	673192	691426	684194	573633
POS	P0100	Docosahexaenoyl PAF C-16	C46H82NO7P	792.59	791.583	0.6635	11.6512	2-search-DB	132213-85-5	--	--	62936	4887463	4574013	3937770	3956820	3415700	3309502	3331452	3386272	2257191	2152799	2315133	4276545	2910139	4578477	944815	4653341	3777310	3897767	4821264	4418266	3773012	3113759	4247089	2716637	1588167	2166104	2472857	1763212	2256906	1796468	2176496	2375504	2307974	1933461
POS	P0101	Docosahexaenoyl PAF C-16	C46H82NO7P	792.59	791.583	0.6574	11.2806	2-search-DB	132213-85-5	--	--	62936	20592236	22771788	24503223	22041427	20167163	17631172	19089878	15471430	18423708	13861467	13312223	7045720	14279294	4598649	19160664	18013947	18232409	20403394	23638597	24538852	18039637	15934832	14136457	11993678	11298945	10590884	3117299	9426596	6693667	9051667	13952736	14234067	14807510	13316449
POS	P0102	PE(16:0/0:0)	C21H44NO7P	454.293	453.286	0.5416	9.5076	2-search-DB	--	--	--	40776	215162	129029	207129	184721	240452	262846	1204818	151404	733833	547097	352282	148127	297425	149775	846277	455422	157309	128773	711562	586110	2828	2243	19071	741	62780	39921	2161	1112	41522	812	266967	264233	264353	263710
POS	P0103	Hypoxanthine	C5H4N4O	137.046	136.038	0.7459	1.3118	2-search-DB	68-94-0	HMDB0000157	C00262	83	173722	27766	108564	230182	87527	51496	70429	173023	179346	61578	129570	80561	85351	144675	58032	20900	81235	86803	83291	34436	54212	45225	140542	129458	178812	68024	75321	86719	260102	40694	119229	123942	123627	125244
POS	P0104	PE(19:1(9Z)/0:0)	C24H48NO7P	494.324	493.317	0.4671	8.6017	2-search-DB	--	--	--	77685	46035	16854	8244	38733	30453	37855	264542	14029	122313	71875	29761	13607	14085	11963	105990	28255	24043	6343	88549	41858	20129	19252	210	63	9860	12247	30395	12155	873	594	44739	46330	45634	46454
POS	P0105	Dodecanoic acid	C12H24O2	439.321	200.178	0.4255	12.4987	2-search-DB	--	HMDB0000638	C02679		1033	824	14501	4488	3332	909	235	1830	4213	3289	4874	1155	6100	15935	7164	3512	736	1249	42068	4679	1117	16390	3301	1590	19742	2889	3519	798	12762	12084	12063	11917	11998	11983
POS	P0106	2,5-Dimethylbenzaldehyde	C9H10O	135.08	134.073	0.5739	8.3517	2-search-DB	--	--	--	265044	2258	1199	1781	2236	1956	1690	1868	2357	2330	2199	2351	1907	1851	2581	1688	1126	1366	1511	4579	1935	2262	740	2518	2010	1589	1326	1629	2193	1280	1260	20448	20495	20428	20421
POS	P0107	2,6-Di-tert-butyl-4-hydroxymethylphenol	C15H24O2	219.174	236.178	0.7684	8.6897	2-search-DB	--	HMDB0032048	--		323320	335595	319688	330476	333994	332329	326515	330190	326328	323555	341786	338177	342363	329314	335918	341938	345554	340948	341452	337077	337199	339255	331175	332045	338438	339671	328926	322176	327934	340976	337645	341974	341998	340976
POS	P0108	2,6-Di-tert-butyl-4-hydroxymethylphenol	C15H24O2	219.174	236.178	0.683	11.0945	2-search-DB	--	HMDB0032048	--		146332	154162	128264	144386	124401	206184	118883	139345	128160	129989	121940	156914	128826	152349	114799	127691	144951	132694	142663	118650	154362	139834	158416	133247	129181	124612	132641	128106	142848	140205	144501	143813	146378	144670
POS	P0109	Hypotaurine	C2H7NO2S	110.027	109.02	0.3734	1.4566	2-search-DB	300-84-5	HMDB0000965	C00519	281	1588230	1275105	615655	1300294	161693	152835	1149888	572801	20353	1201730	1187175	363514	324885	314043	98698	8984	67250	262826	5228	324023	491988	255746	251865	761090	94382	80084	657134	179806	36378	372975	424370	422908	423821	422485
POS	P0110	Hypotaurine	C2H7NO2S	110.027	109.02	0.3729	1.2404	2-search-DB	300-84-5	HMDB0000965	C00519	281	1491782	488637	500246	1266613	133896	140717	1312195	438256	9815	1034454	429777	333396	365518	286909	104924	5020	108830	347769	4255	323143	389465	213924	56303	980968	57980	66902	667059	174585	22621	296669	406002	404680	411918	409751
POS	P0111	Dodemorph	C18H35NO	563.55	281.272	0.7402	12.1663	2-search-DB	1593-77-7	--	C18786		30868	1925	1653	1129	47384	12594	17522	40923	7360	10051	136574	11438	7936	14912	72387	1689	25598	15199	5106	1351	27901	8131	4195	16508	18846	38488	37980	16610	13504	761	32850	32498	31935	32412
POS	P0112	3-Carboxypropyl trimethylammonium	C7H15NO2	146.118	145.11	0.7593	0.8197	2-search-DB	6249-56-5	--	--	34501	1139398	605743	849512	2286020	1470147	419596	783872	445329	335146	1500618	4769867	753882	827975	2299766	777302	111776	301692	414840	225564	535409	556855	309180	317620	1282653	1115545	314925	624980	225195	255347	639904	922052	921097	923178	921761
POS	P0113	3-Cyclohexyl-6-(dimethylamino)-1-methyl-s-triazine-2,4(1H,3H)-dione	C12H20N4O2	270.191	252.159	0.3663	4.4227	2-search-DB	51235-04-2	--	C10926		131427	128216	99829	117348	98614	74884	85632	130305	102337	87758	147824	118361	127740	140597	128889	130080	114921	95940	99467	125456	69437	111613	109059	94086	96420	57632	139554	117858	80283	53345	77601	81652	78011	76474
POS	P0114	N-Arachidonoyl-L-Serine	C23H37NO4	392.28	391.272	0.5138	7.1147	2-search-DB	187224-29-9	--	--	44904	334645	148679	25185	310943	106499	32763	1271193	435194	8871	418522	276481	67454	106742	139253	238290	639	26782	261035	393	133082	102993	146981	10533	38590	29662	3214	286556	115998	2944	45608	237216	237364	239005	237446
POS	P0115	Phe Asn Leu	C19H28N4O5	393.205	392.206	0.3089	3.303	2-search-DB	--	--	--	21956	377013	729694	172142	264578	160562	50939	378797	704765	109958	1123826	595119	430490	137098	327540	192816	17777	53850	439360	61967	387167	71530	119	82990	242	20040	18471	87	82910	59360	83	262617	262371	261578	262326
POS	P0116	Hexanoyl-L-carnitine	C13H25NO4	242.175	259.178	0.4054	6.026	2-search-DB	22671290	HMDB0000756	--		117412	107621	98498	100905	102231	103390	134285	107225	101486	106630	133670	104066	111243	98812	104719	123127	108507	114973	109288	114110	108678	109273	119992	107952	82525	98658	124665	112606	96032	108568	99722	101169	101387	100290
POS	P0117	Hexamethylphosphoramide	C6H18N3OP	397.201	179.119	0.3704	8.3513	2-search-DB	680-31-9	--	C19250		63	46	103	128	114	68	36	105	96	114	117	75	36	123	95	39	84	123	573	114	162	5	26	137	134	29	84	70	13	78	2626	2637	2594	2616
POS	P0118	3-Indoleacrylic acid	C11H9NO2	188.07	187.063	0.6003	4.1709	2-search-DB	1204-06-4	--	C21283		187820	176606	343841	120056	253185	165698	108471	213767	128400	186041	125851	114872	54813	158694	209805	48527	60689	93708	55249	63135	52784	107389	281008	68138	313809	121926	82863	64262	90479	52201	147511	147698	147421	148105
POS	P0119	Eicosanoyl-EA	C22H45NO2	356.352	355.345	0.7123	8.884	2-search-DB	94421-69-9	--	--	3723	4622	3939	5262	8512	5867	3150	492	5388	6004	5857	7807	6306	7254	9290	4301	3373	6367	9433	7549	6048	15083	8230	5361	9541	10600	10908	10149	11280	10032	12616	40172	40049	39917	40082
POS	P0120	Phe Glu Ala	C17H23N3O6	383.19	365.159	0.5958	4.2944	2-search-DB	--	--	--	19316	36889	32310	103066	60730	65458	34569	24864	51307	64232	29616	57163	30311	25263	30706	81128	3185	8832	18143	16343	15154	4413	9471	17349	23090	60799	2402	26499	25742	31369	27403	38910	38911	38783	38754
POS	P0121	N-(3-hydroxyphenyl)-Arachidonoyl amide	C26H37NO2	442.283	395.282	0.3241	7.0899	2-search-DB	183718-75-4	--	--	45072	55998	63218	58076	87637	77719	92091	78636	59604	71459	74857	85477	102520	109279	83696	80614	117845	118318	94147	85064	125103	45273	69045	102173	75539	72738	63013	94547	69555	88345	70165	101210	102182	102227	102316
POS	P0122	Myristoyl-L-carnitine	C21H41NO4	394.295	371.304	0.5475	7.5467	2-search-DB	25597073	HMDB0005066	--		177401	104848	11512	245119	107131	11564	852418	440989	7012	308089	262119	51606	61308	118630	199554	345	14653	187664	457	116364	45527	82008	6299	19114	20872	258	278015	59175	1803	24017	198977	203040	204522	204881
POS	P0123	Phenylacetylglycine	C10H11NO3	194.081	193.074	0.7647	4.9356	2-search-DB	--	HMDB0000821	C05598		250704	417822	228540	140222	81729	79959	146592	289071	103213	394495	159395	196718	72629	97397	38728	24250	75168	227504	51756	110111	11684	1578	10090	10065	34624	1208	14096	1737	698	15445	136460	136907	137293	138424
POS	P0124	Epinephrine	C9H13NO3	184.094	183.089	0.3638	0.764	2-search-DB	--	HMDB0000068	C00788		1484865	2997004	811347	3133498	956302	522444	3338456	3353730	564824	3132996	3134567	2428146	2812771	1577971	1215912	515264	1297348	3753140	736299	4119235	1345889	1982807	332002	2745757	719970	353139	1989850	2349296	384976	1442665	1617930	1619966	1614061	1627171
POS	P0125	Hexaethylene glycol	C12H26O7	582.376	282.168	0.344	10.4132	2-search-DB	--	HMDB0061822	--		7574	1524	23899	5002	6245	5650	2294	13497	25188	1178	6345	507	315	3258	19082	3660	142	1718	24090	1401	37937	63296	22141	15057	28829	22851	34848	10847	19610	64612	25071	25724	27088	26838
POS	P0126	Hexaethylene glycol	C12H26O7	300.181	282.168	0.5619	4.6434	2-search-DB	--	HMDB0061822	--		171436	131224	35187	127794	20630	8020	86708	51423	12265	44358	1818	18428	3132	33298	2394	53	172	17545	10063	4280	89729	83615	525	91461	5980	1098	67217	14856	405	13565	44359	44566	44396	45012
POS	P0127	3-Methyl-1-phenyl-1-butanone	C11H14O	163.116	162.105	0.3595	1.2823	2-search-DB	--	--	--	265084	437507	1278741	979902	996167	2345128	516752	464112	2857286	1688375	715338	979777	685170	519590	626198	974245	355155	684273	978288	848436	807402	944253	2142149	514260	2365695	3401433	613450	1446282	3755452	1022604	864605	1226078	1342455	1357222	1360722
POS	P0128	Hexaethylene glycol	C12H26O7	283.175	282.168	0.441	11.8958	2-search-DB	--	HMDB0061822	--		150615	139868	143244	134284	135001	131256	129785	192368	189331	113095	121480	105854	123960	107042	145643	139582	119857	117648	133832	135573	120484	123789	133145	129133	119590	143100	103801	126377	123766	133332	137917	140083	140849	139958
POS	P0129	Hexaethylene glycol	C12H26O7	283.175	282.168	0.5267	4.3321	2-search-DB	--	HMDB0061822	--		24270	11180	12169	11318	13474	15125	13090	11744	12612	8950	30421	27688	10120	15511	17183	13135	6742	11293	10429	6955	6973	2717	7534	8393	7745	5382	15482	4189	7719	6566	33738	33994	33982	34219
POS	P0130	3-Methylglutaric acid	C6H10O4	169.035	146.058	0.4417	1.1239	2-search-DB	626-51-7	--	--	3798	79105	68626	36725	27758	25358	9212	46995	31668	2644	55536	48495	3780	7834	6878	9786	1874	823	21271	2481	41412	54688	28040	34779	29395	42291	6716	27328	11094	3661	16285	26872	26540	26628	26821
POS	P0131	Hexanoyl-L-carnitine	C13H25NO4	260.186	259.178	0.8013	5.0796	2-search-DB	22671290	HMDB0000756	--		2978097	1497587	152533	3921440	468751	61538	1411693	4857979	32393	2465398	1273327	525939	253227	1525575	291210	2064	111007	1044360	3026	434339	2647966	2437250	188552	1398981	313606	45520	3186334	1236591	49413	1001433	1287516	1291395	1287965	1292049
POS	P0132	Hexanoyl-L-carnitine	C13H25NO4	260.186	259.178	0.5911	6.2407	2-search-DB	22671290	HMDB0000756	--		772438	413781	33950	1119275	22298	18053	387781	563704	11542	668806	147345	88078	56739	411335	62629	9945	24322	254901	10775	95082	598828	529443	36365	328205	55207	12317	671262	305786	12587	217186	284008	255125	268088	272769
POS	P0133	3-Hydroxyhexadecanoylcarnitine	C23H45NO5	416.337	415.33	0.6126	7.9712	2-search-DB	195207-76-2	HMDB0013336	--		71788	93056	22915	230149	92563	14992	98958	149193	11808	106062	83938	49345	34124	150412	60762	329	30366	190347	7510	104688	407473	484572	70791	217946	164596	18154	206799	260155	29157	379387	196593	198987	198011	199730
POS	P0134	CAY10415	C19H18N2O4S	758.221	370.099	0.3305	12.6349	2-search-DB	146062-49-9	--	--	63083	112422	1669927	656507	426701	734633	775272	927135	1069280	981697	964343	750245	372462	361640	237663	257992	321434	428886	368528	227196	705995	518297	869024	438415	364473	285298	224075	177010	152285	143064	189578	491922	457178	454810	403546
POS	P0135	Phe Asp Thr Gly Leu	C25H37N5O9	598.277	551.259	0.4267	9.6156	2-search-DB	--	--	--	264402	4628	9491	4470	11821	11137	11895	37885	4175	22988	19825	10962	8412	6946	7462	18869	11762	6950	8514	18404	18454	113	177	111	2989	507	205	82	249	366	1408	11938	11861	11654	11822
POS	P0136	Lys Met His	C17H30N6O4S1	432.238	414.205	0.369	7.8888	2-search-DB	--	--	--	23058	217	225	272	216	71	92	208	217	110	117	264	138	281	124	18	170	169	196	92	71	137	25	224	333	108	124	173	147	110	83	2947	2839	2877	2890
POS	P0137	Lys Met His	C17H30N6O4S1	432.238	414.205	0.3694	10.3331	2-search-DB	--	--	--	23058	377	194	171	488	266	197	368	284	339	291	349	147	239	226	147	252	219	196	1012	311	154	70	446	225	201	122	114	427	216	109	12568	12603	11955	12091
POS	P0138	Lys Met His	C17H30N6O4S1	432.238	414.205	0.37	8.3517	2-search-DB	--	--	--	23058	35793	25224	24507	33831	25231	23448	28173	27856	29546	33512	29809	30735	25917	36601	21839	23508	21937	21686	74310	28438	29972	15824	34155	26976	22331	16262	18589	31564	20044	20130	353244	352552	353243	353813
POS	P0139	Lys Met His	C17H30N6O4S1	432.238	414.205	0.3707	10.8744	2-search-DB	--	--	--	23058	1418	826	532	1080	559	650	1021	901	1154	900	1010	1013	665	1243	623	694	752	582	2557	803	754	501	1001	862	459	298	541	1086	456	598	19723	19683	19522	19656
POS	P0140	His His Val Ala Tyr	C29H39N9O7	643.297	625.297	0.3615	4.8997	2-search-DB	--	--	--	264523	13491	5801	32190	13776	22738	7092	2012	12845	23023	6712	26518	4504	10374	16676	33153	3255	2037	3680	4979	3035	2010	12539	11493	7951	39466	5776	6041	15989	9191	9671	12547	12920	13433	12820
POS	P0141	Lys Pro Arg	C17H33N7O4	400.29	399.259	0.4475	5.4544	2-search-DB	--	--	--	21294	208465	59383	16639	42144	99637	98593	15891	270167	46222	19041	570269	72084	17989	213397	288013	56385	25549	45296	55494	61490	68550	100068	81958	84254	46702	8377	228519	95950	15807	1760	33109	31265	33108	35153
POS	P0142	3-Hydroxyhexadecanoylcarnitine	C23H45NO5	416.337	415.33	0.4661	7.364	2-search-DB	195207-76-2	HMDB0013336	--		27515	15500	772	43071	13893	472	33607	38215	419	29052	20972	1963	2526	23149	11684	126	1990	23136	108	14889	5423	10382	240	4362	3092	164	9608	4727	2941	7284	16919	16589	16935	16712
POS	P0143	3-Hydroxybutyrylcarnitine	C11H21NO5	230.139	247.142	0.7765	2.4207	2-search-DB	875668578	HMDB0062735	--		845924	1280288	58823	1434679	57153	20009	177582	1428502	835	1305574	583593	599855	100578	758382	33164	158	41130	533413	81900	282607	289542	638446	12265	656158	41282	1120	107045	266964	581	459697	451175	458321	459871	456718
POS	P0144	3-Hydroxybutyrylcarnitine	C11H21NO5	248.128	247.142	0.4264	3.301	2-search-DB	875668578	HMDB0062735	--		24057	8854	3969	19423	2094	180	21710	12807	67	21879	3134	3056	266	8834	2351	180	128	3201	112	6833	16331	8948	1572	13975	1326	763	23557	2489	1592	12400	8599	8512	8631	8529
POS	P0145	3-Hydroxybutyrylcarnitine	C11H21NO5	248.149	247.142	0.8027	0.9498	2-search-DB	875668578	HMDB0062735	--		807913	1111226	372079	1362421	176953	153124	370471	1090407	96346	1133601	692006	809861	287657	640908	109085	65228	176622	825214	71591	558311	273174	643839	162256	958807	117807	88258	317483	499924	57274	456337	500698	501407	501409	501496
POS	P0146	3-Hydroxybutyrylcarnitine	C11H21NO5	248.149	247.142	0.8017	1.905	2-search-DB	875668578	HMDB0062735	--		1615160	493735	1067238	2317057	186645	123081	203204	561794	35212	1853600	466960	1460379	136265	320866	87506	4177	70573	1322361	43479	304780	224078	2034252	99738	363312	102812	146038	238065	363492	97871	934487	1160596	1170819	1167617	1164328
POS	P0147	3-Hydroxydodecanoic acid	C12H24O3	181.159	216.173	0.391	6.3884	2-search-DB	--	HMDB0000387	--		57681	46995	53188	48080	47869	49067	59216	51248	51189	42870	76387	44620	46384	43586	60542	44646	45175	47556	46613	44141	44207	42120	50418	47743	41934	45423	51912	44927	48802	42945	43039	43517	43246	43186
POS	P0148	Lys Ser Asp	C13H24N4O7	331.162	348.164	0.3742	2.3813	2-search-DB	--	--	--	18827	6913	7148	99281	70646	69652	37700	1145	21897	60661	10787	98147	2410	3232	72354	88967	14897	143	10930	21254	874	90208	295772	846944	537643	2394572	1113172	176440	124445	642176	134477	128299	129880	130526	131146
POS	P0149	Benzoic acid, 2-fluoro-	C7H5FO2	178.991	140.027	0.3704	13.7953	2-search-DB	445294	--	C02359		105277	127149	122214	99372	97870	84642	201769	111063	228347	252293	111751	160104	99531	83693	86114	124379	77115	118969	249747	82834	151955	213390	63496	133890	18030	127352	236839	96892	126604	121384	163396	162015	140569	154781
POS	P0150	Spectinomycin	C14H24N2O7	333.166	332.158	0.3727	2.5177	2-search-DB	1695-77-8	HMDB0015055	C02078	2476	74275	68837	17334	49210	20429	2873	63114	71153	3583	84112	35477	31355	5130	46062	11409	214	1853	39236	1520	24570	25037	23897	66	78	729	229	28703	97	3294	21921	36693	37359	37135	37285
POS	P0151	Ile Asp Ile	C16H29N3O6	423.216	359.206	0.3555	3.2136	2-search-DB	--	--	--	16220	16252	16742	6223	16277	6899	977	16864	19202	3103	22756	18613	22320	5785	10965	8007	735	974	10712	3486	10619	5690	216	97	7826	13762	13987	7945	135	4879	305	8570	8230	8801	8462
POS	P0152	Arachidonoyl PAF C-16	C44H82NO7P	790.574	767.583	0.5951	12.8131	2-search-DB	86288-11-1	--	--	43414	3949564	3226445	2584166	2408274	2636693	3002050	2896553	2593012	1983240	1676163	4934291	7953298	13930477	12332712	10638624	7398118	5470467	3857084	3555572	2311882	2337510	2706950	2859602	1817601	1772760	1958015	2430587	2239790	2707888	2811512	4142273	4023376	3674820	4122466
POS	P0153	Pyridine	C5H5N	176.127	79.0422	0.3445	0.848	2-search-DB	--	HMDB0000926	C00747		39671	37531	14746	33404	23153	10230	42066	43854	3593	48097	27942	39041	36575	30434	20973	15335	17132	39915	20394	25838	41152	36719	16431	42673	44253	14980	38978	18059	23582	34308	33772	32890	33471	33803
POS	P0154	Methyl tetradecanoate	C15H30O2	284.258	242.225	0.4764	9.8566	2-search-DB	--	HMDB0030469	--		74752	59724	56354	54139	59105	63537	60483	70463	64941	62435	69027	55667	71756	59043	68400	60151	64388	58205	64286	69501	56685	57094	59046	61766	65934	61226	55517	53883	55089	58664	69021	70239	68989	71338
POS	P0155	Methyl tetradecanoate	C15H30O2	281.196	242.225	0.3082	4.9914	2-search-DB	--	HMDB0030469	--		575379	785886	467688	587821	499422	338747	411751	522814	530741	552742	506186	770693	728343	647633	540625	733983	660376	466135	583471	816697	424105	555643	591529	466906	473744	321745	616463	653697	455115	264291	307343	310481	307543	311317
POS	P0156	Pyroglutamic acid	C5H7NO3	195.995	129.043	0.3718	13.3877	2-search-DB	98-79-3	HMDB0000267	C01879	3251	370818	299865	359616	370927	346395	372408	412232	350508	159492	293150	329826	291937	339098	357993	339204	350046	387478	318391	321192	357559	311603	321463	320941	288454	317926	351512	335440	305162	314798	303625	307121	298614	303855	313911
POS	P0157	Anileridine	C22H28N2O2	335.212	352.215	0.3708	3.6981	2-search-DB	--	HMDB0015049	D02941		15774	7553	83240	10390	62159	38934	5681	15533	68215	3106	25889	9758	10595	26132	106525	12413	7518	8156	16340	2149	15904	39885	51440	12017	198067	55706	18966	23137	70744	24817	39491	38650	39526	39490
POS	P0158	FRAXIDIN METHYL ETHER	C12H12O5	237.076	236.069	0.4167	6.5415	2-search-DB	--	--	--	43772	19510	23172	28216	23748	24355	32661	24106	21000	28099	21267	20211	24952	30111	24965	27418	23111	23241	28464	31130	24436	26091	25417	28889	24776	29215	31670	22015	28719	26167	27014	28782	28181	29243	28678
POS	P0159	Androsterone	C19H30O2	255.207	290.225	0.4152	5.8103	2-search-DB	53-41-8	HMDB0000031	C00523	2797	33557	40326	34434	35830	33051	38735	38560	30603	37184	36676	34349	43703	44663	36667	34370	43222	44432	36822	40433	42551	33518	31913	36606	35607	28691	35079	28250	36857	36599	37622	38013	38290	38107	37679
POS	P0160	Anastrozole	C17H19N5	294.17	293.164	0.3807	5.0943	2-search-DB	120511-73-1	HMDB0015348	C08159	555	27848	6235	561	19995	3392	139	19309	25223	76	17048	9389	397	1214	11651	994	96	72	6316	1296	2233	5742	625	501	5413	477	714	1006	191	101	404	6096	6143	6144	6190
POS	P0161	PYRROMYCIN	C30H35NO11	586.234	585.221	0.3396	9.6156	2-search-DB	668-17-7	--	--	44005	4188	7989	3507	10094	9300	11728	33203	3812	18370	15615	3492	4530	8330	3842	20742	10344	9331	4090	17625	17527	76	1292	220	2312	974	536	120	84	309	80	9696	9638	9460	9717
POS	P0162	ADP-ribose	C15H23N5O14P2	560.079	559.072	0.5355	1.4706	2-search-DB	20762-30-5	--	--	3595	34593	37991	31577	7119	45518	2182	21120	78363	1071	44544	130760	39333	25328	21353	58910	14387	3797	67662	157	29658	18148	51496	249	6918	29467	21035	47743	63276	18701	26632	29220	28689	28359	28551
POS	P0163	ADP-ribose	C15H23N5O14P2	560.08	559.072	0.4352	0.9917	2-search-DB	20762-30-5	--	--	3595	21150	36275	22568	7283	28069	16527	23704	55114	15791	45630	33870	51537	46808	14508	14782	115	4074	24335	401	25305	6377	24517	15516	8916	19707	10623	31320	50214	151	23278	20881	20504	20436	20904
POS	P0164	Mescaline	C11H17NO3	253.164	211.121	0.2576	4.4227	2-search-DB	54-04-6	--	C06546	3346	299789	297517	230387	244040	229913	183291	250333	317550	258131	220504	359170	294579	242532	310705	322581	307115	243146	221250	253512	297931	183816	287966	258646	235209	220655	124588	345370	302397	210071	117730	148120	150078	154704	154488
POS	P0165	Glu-Pro	C10H16N2O5	227.108	244.106	0.3587	1.0609	2-search-DB	--	HMDB0028827	--		452168	414331	204327	696775	83552	59176	261827	448527	28508	826750	575442	205984	108454	506476	66760	3579	38573	215943	5126	109339	231690	255435	38019	206306	70825	28307	318745	154434	19805	305914	248369	248178	250016	250971
POS	P0166	Gln Ser Ile Lys	C20H38N6O7	457.278	474.28	0.3718	11.4186	2-search-DB	--	--	--	213627	143401	65217	74695	87013	88425	76926	76812	72836	56382	84087	126771	125221	56173	102194	58647	73108	117559	63151	63584	72223	68020	61775	56876	79475	86454	148078	51350	72024	99029	73996	99665	97246	89099	90831
POS	P0167	SCLAREOLIDE	C16H26O2	251.196	250.193	0.3564	0.8261	2-search-DB	564-20-5	--	--	85004	34076	19368	15064	20900	24634	10122	31013	13729	636	10034	3855	11827	1124	8031	4575	4680	460	9590	5878	1467	7972	4558	14113	19347	20628	1755	11221	1258	761	293	18222	17556	17894	18387
POS	P0168	Pyrantel	C11H14N2S	207.088	206.088	0.3143	5.4894	2-search-DB	15686-83-6	--	C07409	2191	177	114	69	102	22	84	76	29	19	92	74	85	82	24	46	39	18	118	48	36	88	25	24	31	32	27	14	64	56	40	984	995	984	1010
POS	P0169	Arachidonoyl PAF C-16	C44H82NO7P	790.575	767.583	0.5998	11.2929	2-search-DB	86288-11-1	--	--	43414	4374659	6590785	5648260	4919584	2668240	4958991	6844911	5033066	5094485	3410599	2604488	11272934	11141776	26433849	24460322	17603848	12648567	9168732	7159634	5235998	2387719	2812934	4536162	1223769	3409116	5661984	4468647	4556975	4613941	5520461	7899729	7706674	6966003	7972604
POS	P0170	Acitretin	C21H26O3	344.228	326.188	0.3351	4.4656	2-search-DB	55079-83-9	HMDB0014602	D02754	564	41679	24766	22426	21943	25800	27676	25913	22200	29882	19900	45878	56114	21611	27740	23982	22496	19428	16710	21256	16698	15855	11942	18302	17683	15709	14279	24011	12130	17761	12533	54955	55435	55251	55268
POS	P0171	Arachidonoyl PAF C-16	C44H82NO7P	812.557	767.583	0.5098	11.6595	2-search-DB	86288-11-1	--	--	43414	90534	66332	46724	36116	43423	55531	56600	53599	30510	12648	94059	144912	205780	1273740	289810	219870	119396	86022	69169	45445	36252	31314	41448	28296	25287	24133	34836	39883	36371	50854	62115	57957	51773	64193
POS	P0172	Glu Gly Val Tyr Ala	C24H35N5O9	538.251	537.244	0.6172	6.8316	2-search-DB	--	--	--	264848	84889	58178	64084	71016	83653	54233	75073	70913	61061	63155	36915	41205	18183	57625	64623	18614	17015	35368	31072	28986	30632	31209	26963	32562	1063	1153	33427	30833	16912	28206	41263	41260	41533	41185
POS	P0173	Ser Glu Lys Arg	C20H38N8O8	519.296	518.281	0.3888	3.6431	2-search-DB	--	--	--	224853	2914	154	804	249	366	217	3445	1148	1915	1721	1156	233	4238	164	1650	6528	5135	565	298	3757	4699	20677	29275	2067	62146	24837	13133	4521	30098	5009	3210	3159	3312	3298
POS	P0174	Ser Glu Arg Lys	C20H38N8O8	519.288	518.281	0.5896	2.4134	2-search-DB	--	--	--	224967	8849	4638	5053	798	2506	692	8277	544	2306	9140	1915	4507	159	422	1301	214	13320	6399	14923	7467	2588	20476	60983	34318	184557	84082	7962	3875	47086	3656	3677	3673	3481	3386
POS	P0175	Arg Pro Asp	C15H26N6O6	387.193	386.191	0.3274	8.1559	2-search-DB	--	--	--	19596	2875	1132	1698	2522	2320	1481	3022	2101	1574	2870	3301	2407	2305	2865	1565	2279	1013	1982	3880	1730	1961	357	3853	2463	3377	2938	861	1699	3506	1799	8754	8970	9011	8870
POS	P0176	Meperidine	C15H21NO2	248.176	247.157	0.3806	4.5471	2-search-DB	--	HMDB0014597	C07128		189267	128205	30769	201132	32450	4415	110681	186063	2959	144227	93050	48268	22408	101980	7384	240	3452	71964	11797	35540	131000	81462	12697	150801	33558	1580	93639	42143	18326	60549	81235	82558	83505	82843
POS	P0177	Arg Phe His	C21H30N8O4	500.282	458.239	0.2936	4.0748	2-search-DB	--	--	--	21269	20785	5051	97857	20213	57963	24319	4030	24382	48484	8581	23487	5381	6053	21347	118405	3277	2128	4107	8555	2083	2232	2439	53051	14580	143135	29364	13751	21089	30751	3299	24716	24857	24840	24505
POS	P0178	Arg Phe Ala	C18H28N6O4	393.225	392.217	0.7046	5.4613	2-search-DB	--	--	--	17766	253	15684	136353	923	1787	17300	2276	59702	3472	13725	54252	2712	713	324	922	951	16859	34391	16308	1228	14995	183388	91622	36614	2031	10106	38251	53885	3679	32953	31395	31767	31486	31927
POS	P0179	Arg Phe	C15H23N5O3	322.187	321.18	0.3867	2.2133	2-search-DB	2047-13-4	--	--	23811	10659	3873	16391	11807	9884	5308	3413	9471	14481	2206	10367	6096	6162	4647	16678	196	1102	2911	1571	960	2360	4619	5002	5802	10752	1192	6076	7786	11824	3130	7424	7653	7795	7196
POS	P0180	Methylphenidate	C14H19NO2	251.185	233.142	0.2801	5.2529	2-search-DB	--	HMDB0014566	C07196		54790	59246	55145	57807	21268	23666	23861	88719	48062	90091	25578	59847	107483	70677	70999	151609	28583	31319	75381	131682	14665	54708	39098	21565	8984	18053	35699	55572	10554	76924	60882	60796	60787	61446
POS	P0181	Arg Leu Glu	C17H32N6O6	417.245	416.238	0.4623	4.0464	2-search-DB	--	--	--	19609	17165	10371	25507	15227	13767	7501	8947	16384	22192	9189	18629	5092	9816	10850	27080	3011	1553	6212	3786	2848	3596	4574	9399	10139	22649	6057	8157	12786	13782	7236	13265	13215	12898	12797
POS	P0182	Arg His Gln Arg	C23H41N13O6	596.335	595.33	0.3722	9.5752	2-search-DB	--	--	--	218153	14508	7230	9621	9944	7969	5058	5666	13066	8062	5458	9476	1915	2105	9923	9652	1743	1197	1947	6937	6193	8198	10062	9479	8853	21866	8024	9049	6745	8679	725	21482	21062	21170	20487
POS	P0183	Arg Glu Ser Leu Glu	C25H44N8O11	633.319	632.313	0.6492	3.6432	2-search-DB	--	--	--	264281	70	156	635	127	393	154	930	1270	1743	387	1406	327	1261	236	870	55	2748	428	108	107	4713	13287	18306	2062	39254	20051	7747	5193	20351	5886	3098	3265	3395	3240
POS	P0184	Arg Asn	C10H20N6O4	289.162	288.155	0.6218	4.674	2-search-DB	--	--	--	23959	158737	175027	107417	122619	120968	86131	118641	138958	130682	129435	126542	157231	160837	167730	151921	209323	179343	123670	145750	180366	121208	156967	177687	119102	107735	80801	162095	165045	118462	84107	75572	74873	75885	75862
POS	P0185	Arg Ala Gln	C14H27N7O5	356.211	373.207	0.4202	4.1467	2-search-DB	--	--	--	21643	12266	6563	25573	17111	20821	6761	4950	13843	17765	5770	14573	4764	4791	7808	28124	793	920	4883	1213	724	1666	2512	16431	3859	34918	6309	5318	5705	16911	4073	10315	10056	9672	10367
POS	P0186	Flurandrenolide	C24H33FO6	437.232	436.226	0.399	4.1444	2-search-DB	--	HMDB0014984	D00328		56128	99668	25178	35951	24694	5230	47619	86648	5037	134065	57965	56233	14237	42401	25667	277	2112	67329	6090	44397	13861	17151	261	143	1278	2351	498	8671	456	70	36305	37565	37323	37225
POS	P0187	Fraxinol	C11H10O5	223.064	222.053	0.372	12.6792	2-search-DB	486282	HMDB0136673	--		1096	1380	1191	2141	2189	2164	942	728	829	710	1218	775	1000	604	840	614	776	1482	906	1667	1178	1008	961	886	671	818	818	738	779	556	18194	17994	17317	18895
POS	P0188	AGELASINE	C26H39N5	422.327	421.32	0.5608	8.2864	2-search-DB	--	--	--	43731	31819	41876	1795	137851	29255	902	240689	104849	765	112157	186193	13566	46870	37570	34863	90	6139	59338	151	70723	29208	19798	5689	6501	13968	368	39810	14136	377	10411	88163	80447	85074	84888
POS	P0189	Amlexanox	C16H14N2O4	299.11	298.095	0.4735	13.1732	2-search-DB	--	HMDB0015160	D01828		108440	84651	120222	125516	92838	110501	102770	125812	114682	81806	89526	78626	86970	85468	82905	89270	111298	78672	88917	89687	116256	99267	89716	103162	88660	115435	142092	127729	123300	137078	107919	108223	107923	108140
POS	P0190	AKB48	C23H31N3O	330.227	365.247	0.3297	5.5464	2-search-DB	1345973-53-6	--	--	85060	276908	225294	28272	306921	37393	13335	169970	282479	2622	188365	117444	54540	29818	151030	11768	358	13371	137894	834	61097	281334	229477	4612	149089	33506	992	188871	127317	2794	121226	136047	134565	135913	133023
POS	P0191	Methyl dihydrojasmonate	C13H22O3	268.189	226.157	0.3748	7.082	2-search-DB	--	HMDB0031740	--		41773	39784	40011	33760	39306	41739	33061	33660	41625	41512	45167	33264	45841	42812	41755	50674	62495	34315	62706	46779	33975	37499	44063	57991	39528	34368	40002	30248	40141	38334	49073	49223	49542	46892
POS	P0192	Amidosulfuron	C9H15N5O7S2	392.034	369.041	0.3997	0.8683	2-search-DB	120923-37-7	--	C10933	68700	300775	351915	105147	422505	67291	19536	234149	545394	1858	279997	388262	376436	159325	286905	51690	294	30078	342625	251	156077	214553	245257	69678	306817	89209	54323	334465	184930	58603	332608	208887	202858	206043	199723
POS	P0193	Ala Pro Thr	C12H21N3O5	597.282	287.148	0.3549	3.9696	2-search-DB	--	--	--	17919	9241	3426	14338	16571	9824	7632	2305	16577	2928	6673	18878	9906	2755	5532	12094	412	337	7484	754	461	2245	5961	1449	2788	2919	944	3171	4697	274	2517	6512	6445	6338	6820
POS	P0194	Ala Ser Leu Cys Cys	C18H33N5O7S2	559.193	495.182	0.3834	7.0902	2-search-DB	--	--	--	264359	4685	6376	5379	10017	9540	11455	9961	6119	5615	8316	9509	11611	12779	7292	10208	13317	14194	12273	9875	14148	4872	9727	12064	10155	7736	7459	11593	7626	10488	7398	11884	11971	12104	12116
POS	P0195	Amastatin	C21H38N4O8	516.302	474.269	0.4976	4.564	2-search-DB	67655941	--	C01552		17866	9836	62472	2487	32080	19140	4277	13627	42118	3364	23490	14572	6152	16688	57767	3442	8841	7655	3029	2270	9731	33261	37547	5954	98399	13801	3404	3693	23367	3390	24046	24232	24359	24059
POS	P0196	Amastatin	C21H38N4O8	475.279	474.269	0.5497	4.239	2-search-DB	67655941	--	C01552		871	6428	20670	2364	20715	13505	1637	9015	24197	789	12621	8442	198	4628	20198	1521	835	3270	8242	1943	77	2885	459	1219	1398	236	84	253	345	156	4951	4728	4923	4322
POS	P0197	Methyl acetoxy-6-gingerol	C20H30O5	333.206	350.209	0.3744	5.3697	2-search-DB	--	--	--	263545	857	36752	58672	1330	710	5147	22017	72004	2272	26681	28435	3107	2785	421	742	206	126	44945	161	3474	25457	223244	41317	52308	437	1156	47715	58982	311	47355	32117	32254	32235	32296
POS	P0198	Methyl acetoacetate	C5H8O3	81.0309	116.047	0.3926	0.7229	2-search-DB	105-45-3	--	--	4202	110619	120004	119771	105716	120339	127184	116404	101423	129476	108210	114419	116091	144110	122336	127805	144790	155506	125383	112524	140867	123303	101683	125125	112978	112377	102386	120731	130602	112151	99106	130498	129746	131243	127329
POS	P0199	Methyl 2-octynoate	C9H14O2	172.133	154.099	0.567	5.13	2-search-DB	--	HMDB0031302	--		5281321	1891890	958714	1437834	2232925	1942710	2898740	2131362	1640924	2115852	3269120	2611136	3367950	2391082	3159787	3593635	4230823	2750853	3156688	3601013	2910076	2447308	3114455	3458042	2088937	1836220	3632734	3418803	2983631	1105979	832447	824809	829763	830174
POS	P0200	Allantoic acid	C4H8N4O4	353.117	176.055	0.3771	5.3531	2-search-DB	--	HMDB0001209	C00499		292079	198529	418684	248834	772026	297862	313016	301365	420906	92403	1358761	257147	242037	623810	683571	74339	80381	573474	291074	442191	240	173650	138019	385	18152	7291	288218	158076	145806	299	326025	328241	326966	329850
POS	P0201	Allantoic acid	C4H8N4O4	353.117	176.055	0.3741	6.4251	2-search-DB	--	HMDB0001209	C00499		108078	99825	132023	230938	785145	89691	145197	168330	120345	24847	665397	50308	46604	119746	358571	19219	21729	84456	190360	67550	94551	95174	57678	134	4018	5286	100715	55908	131	293	109188	120046	123133	114156
POS	P0202	Allantoic acid	C4H8N4O4	353.117	176.055	0.3759	5.9309	2-search-DB	--	HMDB0001209	C00499		45663	29570	118694	35865	138495	46177	45285	53632	69079	10785	222183	40292	33173	95200	112861	4846	10782	85111	58456	67674	27397	133	142	20845	1775	776	192	25630	15330	18979	66811	61003	65006	65941
POS	P0203	Allantoic acid	C4H8N4O4	353.117	176.055	0.3781	6.8634	2-search-DB	--	HMDB0001209	C00499		52159	42676	92625	34424	147018	59240	45466	63797	80095	12278	247639	42193	46057	106199	128765	7279	9370	111942	55963	69737	375	27310	215	227	1638	2980	36932	187	19990	205	54330	53295	53733	52154
POS	P0204	Rigin	C18H32N8O6	457.259	456.245	0.3679	4.145	2-search-DB	--	HMDB0005771	--		89411	64033	176947	110736	136311	69299	55933	101093	131878	58153	107631	51192	48578	54307	219657	12890	15023	34879	30784	17815	13651	24912	52678	44159	180031	34456	42744	41238	99491	46754	76309	75240	75993	77221
POS	P0205	Ritalinic acid	C13H17NO2	242.115	219.126	0.3791	1.5114	2-search-DB	--	HMDB0042008	--		196367	97411	34451	146376	29178	47587	42537	149572	16599	48198	96544	116197	44809	58993	26403	6982	4882	112235	12491	24508	50572	50344	23327	49117	178	19643	61675	178	19638	46325	48511	49176	48567	45736
POS	P0206	Met Pro Tyr	C19H27N3O5S1	456.18	409.167	0.5318	6.5047	2-search-DB	--	--	--	16986	34049	15650	21484	27909	310746	24636	27648	24912	30759	9323	179110	37140	28408	28204	58736	6779	15276	61513	23397	29228	29556	177	118	32389	1626	1442	42674	34571	19712	34719	46067	46851	55213	53067
POS	P0207	S-Citramalic acid	C5H8O5	149.044	148.037	0.5345	5.4936	2-search-DB	--	--	C02614		5175	2553	2533	3764	2364	3905	2878	2540	2168	2833	1964	2494	2772	2979	1259	2665	1343	1852	2913	2368	1891	1730	2274	2370	1995	1370	2650	2461	1647	1599	20473	20940	20911	20512
POS	P0208	Met Pro Tyr	C19H27N3O5S1	456.18	409.167	0.6576	5.198	2-search-DB	--	--	--	16986	436926	387561	416580	359727	797521	337530	613442	464991	399389	182729	1722595	615470	503036	724894	770992	109682	162367	874211	339679	821151	812	308603	271636	753	17894	27502	354147	368424	214113	299884	413361	410264	408462	405386
POS	P0209	Met Met	C10H20N2O3S2	281.095	280.091	0.3554	0.7559	2-search-DB	--	--	--	23875	164538	224673	126524	203648	76320	71941	120276	256990	57086	164300	134426	185480	81696	111780	70695	47061	47439	197295	50104	92474	41984	71805	84662	57262	84317	51634	48763	65994	43942	51284	90784	91168	90833	90600
POS	P0210	AKB48	C23H31N3O	383.281	365.247	0.3781	10.4631	2-search-DB	1345973-53-6	--	--	85060	130	57	54	48	56	30	13	63	76	18	24	76	40	37	22	8	35	31	34	18	14	25	26	10	48	11	48	29	24	25	1067	1058	1029	1075
POS	P0211	Ala-Gly	C5H10N2O3	169.058	146.069	0.3936	0.7806	2-search-DB	687-69-4	--	--	58589	239405	383956	132561	284892	62426	47733	382332	446300	23347	848476	388690	351129	192484	125788	46694	6112	35400	343755	12559	317904	47245	89331	209221	110566	44885	70458	108440	112031	35662	139938	164070	163964	164199	164409
POS	P0212	Ala-Trp-OH	C19H17N3O6	384.115	383.112	0.3591	3.2928	2-search-DB	--	--	--	65021	29812	1913	12547	13794	11149	1965	5104	13450	1410	5384	30622	10075	2827	10453	6646	4523	546	12222	442	1657	29043	19391	13288	10445	12078	2888	11698	10869	1062	5809	10987	11176	11551	11564
POS	P0213	Ala Ala Arg	C12H24N6O4	317.194	316.186	0.6928	5.3201	2-search-DB	--	--	--	22244	147166	166825	55951	127387	104754	79031	80661	78386	112478	104341	75274	151780	147312	159176	166414	175192	153729	89998	113922	166007	85432	75259	90892	54698	56507	45988	102552	100900	68188	29581	58787	59092	59341	59616
POS	P0214	Methyl geranate	C11H18O2	200.165	182.131	0.4127	6.1093	2-search-DB	1189-09-9	HMDB0059816	--	265098	611158	299902	291345	346065	487988	299194	394631	381355	292062	351301	507083	342259	370989	328923	473163	386486	423319	396673	337533	449689	413140	393942	365220	359143	279209	371125	473257	329847	353918	356346	262451	264210	265250	263978
POS	P0215	Ala Arg Lys	C15H31N7O4	374.254	373.244	0.4302	5.5501	2-search-DB	--	--	--	23136	29469	7061	1068	15343	428	1601	10614	4090	74	4857	1073	799	768	4698	586	1036	55	711	1137	328	14236	4265	54	11399	111	239	7742	772	1171	883	4563	4554	4545	4563
POS	P0216	GLAFENINE	C19H17ClN2O4	762.219	372.088	0.3479	13.2132	2-search-DB	3820-67-5	--	D01351	44286	94441	100765	105261	102343	92301	105041	108748	105151	100357	90479	62531	46495	45823	43235	38668	46917	51988	57418	65624	64561	77010	59370	52953	55428	38181	29480	27147	25865	30642	34688	79338	78082	76421	68738
POS	P0217	Geranic acid	C10H16O2	235.07	1381	0.3801	8.3505	2-search-DB	--	HMDB0036103	--		9	59	46	57	37	49	37	32	58	70	47	38	23	49	27	20	52	34	154	29	57	19	43	33	10	32	9	62	23	75	1138	1120	1055	1133
POS	P0218	Met Pro Tyr	C19H27N3O5S1	456.18	409.167	0.627	5.7316	2-search-DB	--	--	--	16986	66692	54162	83950	57509	153343	60121	299685	56130	80521	21593	368347	87015	59455	100529	152600	17817	27836	120831	51067	396867	75446	74167	66557	65579	2418	3115	87853	78315	73040	79885	57810	56883	57461	58862
POS	P0219	Ala Glu Lys	C14H26N4O6	347.187	346.185	0.3347	5.7594	2-search-DB	--	--	--	21519	28478	50140	12107	1154	246	3970	12301	46223	3197	14925	26816	18160	15157	18190	388	11383	238	29299	9567	24558	22115	221634	5071	51569	2388	1617	26518	32452	2586	17875	23349	23637	24020	24020
POS	P0220	Ala Gly Lys	C11H22N4O4	275.168	274.164	0.3832	2.739	2-search-DB	--	--	--	17203	24444	65493	26170	37132	10070	2478	27108	85474	304	33205	31558	18769	936	13874	1517	4582	520	30116	2938	4117	20854	80562	2532	40238	10062	147	38054	36805	690	20354	26870	26441	26618	26993
POS	P0221	Ala Ile Ala	C12H23N3O4	564.358	273.169	0.3359	4.9035	2-search-DB	--	--	--	19479	16762	22178	19409	17077	15674	19970	22039	14206	24282	17403	31190	41519	19011	25007	20098	19800	13609	13243	15992	11960	9415	5413	9650	11739	15937	16501	14553	9354	12993	12603	21054	21150	20519	21195
POS	P0222	Ala Ile Asn	C13H24N4O5	358.208	316.175	0.4104	4.4976	2-search-DB	--	--	--	19500	1888	444	776	312	779	1191	528	369	673	557	1487	1623	403	387	672	173	187	263	237	182	163	156	454	86	972	205	517	171	393	130	4953	4796	4957	4856
POS	P0223	Sakuranetin	C16H14O5	595.15	286.084	0.3856	0.9247	2-search-DB	--	HMDB0030090	C09833		69734	62706	27974	83965	24691	21247	38600	100514	20299	70637	36646	35790	3161	16118	21886	16740	18816	52259	15547	11198	1241	2182	14108	35650	13441	12962	21797	2232	11475	14762	10146	10209	10205	9925
POS	P0224	Acivicin	C5H7ClN2O3	201.008	178.014	0.3425	13.7284	2-search-DB	42228-92-2	--	D02755		1588477	1406546	1389429	1407534	1339569	1522508	1373099	1480546	1339631	1459340	1452954	1352894	1467261	1258353	555433	1380690	1503593	1464086	1447930	1442172	1460305	1409629	1368752	1469028	1420257	600116	1446389	1280004	1329206	1433458	925240	800071	901358	889905
POS	P0225	Arg Ser Phe	C18H28N6O5	409.223	408.212	0.3989	4.3732	2-search-DB	--	--	--	15959	354940	740452	212741	191834	262843	84847	326330	561617	248985	1705102	673607	536359	142867	371627	273086	30748	79004	442686	137646	421995	406	611	918	1214	46606	43118	562	631	653	820	329204	331074	331039	329462
POS	P0226	Prilocaine	C13H20N2O	262.201	220.158	0.2646	4.4832	2-search-DB	--	HMDB0014888	C07531		461	420	5538	933	724	276	419	601	34	232	333	288	409	567	609	848	335	178	319	679	489	554	721	198	359	520	1920	310	709	325	2696	2700	2744	2741
POS	P0227	Azasetron	C17H20ClN3O3	367.15	349.119	0.3547	1.9715	2-search-DB	--	--	D07481		45873	41209	53077	47029	30232	20808	30938	84051	2529	44327	52896	38543	16734	28022	27794	4803	1361	40393	156	18538	32055	49222	17953	27677	17863	1693	36851	32545	778	32550	29468	29717	29842	29496
POS	P0228	Pro Ile Trp	C22H30N4O4	461.242	414.227	0.4207	4.7681	2-search-DB	--	--	--	17745	3488	1025	32307	3350	27774	20362	2638	9959	21286	764	11948	3105	633	13977	28850	2181	1864	2865	2613	1604	84	334	329	3025	14353	457	5651	6149	217	4675	7609	7805	7554	7284
POS	P0229	AX 048	C22H41NO4	384.311	383.304	0.44	8.1536	2-search-DB	873079-69-7	--	--	64840	53235	34550	57626	54608	63107	23985	52839	44490	50850	73611	51494	30712	21946	62875	62025	19624	17555	50415	45079	53976	75647	75627	1141	49054	18734	2525	39490	1962	366	3521	81109	79935	78625	84279
POS	P0230	AUSTRICINE	C15H18O4	263.132	262.12	0.3478	2.0212	2-search-DB	10180-88-8	--	--	43867	105260	37049	11521	33119	33048	4029	67178	76566	3607	41146	98606	25214	21166	26098	49252	309	3770	46741	1541	50823	58837	32514	2401	13165	27718	1730	47149	26545	1593	52870	53130	54664	49160	56122
POS	P0231	Pro Leu	C11H20N2O3	229.155	228.147	0.4667	2.0023	2-search-DB	52899-07-7	--	--	23647	65912	115704	127842	67015	32560	18485	49773	361054	4994	78592	328010	43504	8664	36633	17799	559	2365	50479	1442	17288	46985	78441	16845	43361	17176	7768	57442	174558	7099	36392	57497	61972	61913	61620
POS	P0232	Silodosin	C25H32F3N3O4	496.238	495.235	0.5424	2.3802	2-search-DB	160970547	--	D01965		7497	3196	81649	63767	66881	34343	279	22965	57059	11084	83672	847	1448	65234	85543	12605	305	8695	17563	92	77984	266162	802379	498243	2342414	1059282	163755	117211	569976	129181	116061	118327	117861	120044
POS	P0233	8-iso-16-cyclohexyl-tetranor Prostaglandin E2	C22H34O5	361.233	378.241	0.3646	3.4029	2-search-DB	53319-30-5	--	--	45175	222881	458418	168062	180557	141274	50620	323814	357201	100621	584817	340980	320953	119162	227827	178703	19059	46353	310244	53422	315776	102014	100253	69806	135496	15340	17569	126	208	44521	69949	191387	190668	190738	190993
POS	P0234	8-iso-16-cyclohexyl-tetranor Prostaglandin E2	C22H34O5	361.235	378.241	0.5136	10.4797	2-search-DB	53319-30-5	--	--	45175	284	56	158	133	93	79	99	81	131	113	83	143	159	145	50	64	142	58	119	65	59	41	169	72	93	91	108	80	43	66	1294	1315	1320	1319
POS	P0235	Pro Leu Asp	C15H25N3O6	344.182	343.174	0.634	2.5278	2-search-DB	--	--	--	22552	8289	6055	11601	12931	29008	12411	4070	14581	19391	9702	46187	7427	15625	12289	30058	1219	2231	6951	8594	8148	1944	29088	418	12210	6817	768	3340	21320	1660	10839	14344	13896	14087	14370
POS	P0236	Pro Pro Val	C15H25N3O4	276.181	311.185	0.2567	5.2702	2-search-DB	--	--	--	22893	493275	797137	27442	805989	27355	7585	354274	188658	4264	231653	95798	114811	24734	448063	10736	1938	4944	62711	1642	44445	82648	68707	7551	53759	9827	3477	66533	33752	4484	84512	87906	90014	88937	88407
POS	P0237	Fenclorim	C10H6Cl2N2	466.022	223.991	0.3505	0.9208	2-search-DB	3740-92-9	--	C18832		30418	26432	15394	26058	2664	2400	15837	40620	2821	29661	20167	18544	2739	18365	470	2930	2846	15932	2442	2472	12153	12121	444	11554	1791	2180	17635	11121	607	14918	14971	15651	16112	15604
POS	P0238	Medroxyprogesterone 17-acetate	C24H34O4	409.236	386.246	0.3944	4.1736	2-search-DB	71-58-9	--	C08150		45280	34754	83344	39345	157074	57498	63795	63837	91458	16774	232523	57834	45531	130402	148020	22025	26265	110339	60558	103579	586	362	407	17153	1618	16346	33421	148	751	19650	58658	58359	58964	58985
POS	P0239	Ser Val	C8H16N2O4	222.149	204.111	0.3507	7.9793	2-search-DB	--	--	--	23827	36442	35582	39775	38190	38185	35680	37439	38738	39961	38251	36196	40661	40796	40276	37456	45986	39212	38514	42647	42859	40587	37644	42471	37163	36047	43086	36487	37831	40863	40993	38258	38147	38275	38618
POS	P0240	9-Nitrooleate	C18H33NO4	328.248	327.241	0.4109	6.3836	2-search-DB	875685-44-2	--	--	44827	216692	79857	30080	158731	13978	2275	155967	56098	996	64754	25351	8475	7514	51104	14442	215	6239	25587	666	13391	346168	92193	14583	309795	28411	1065	191233	26280	2198	43432	80056	80373	80643	80400
POS	P0241	Mefenamic acid	C15H15NO2	242.115	241.11	0.3648	0.8256	2-search-DB	--	HMDB0014922	C02168		261523	242169	138032	344607	129285	68444	145193	294940	45254	172491	144817	168211	69056	196121	73080	35258	31576	164024	39831	73195	127702	127434	59030	133855	72691	498	131106	107959	41536	109040	97218	97591	97225	97639
POS	P0242	Pro Tyr	C14H18N2O4	574.294	278.127	0.3301	4.61	2-search-DB	--	--	--	23717	16384	12731	33887	19530	23021	6196	8478	19557	15909	12685	27130	8889	10881	13177	27315	1372	3076	9478	1738	2393	3650	16274	11425	17767	28784	7677	27397	33886	16859	8498	18060	18218	17613	18217
POS	P0243	Glutathione, oxidized	C20H32N6O12S2	630.194	612.152	0.3509	12.6626	2-search-DB	27025-41-8	--	C00127	45	288	118	58	78	58	79	66	110	244	115	214	118	115	121	105	113	103	97	172	107	259	140	193	92	160	167	241	145	263	287	11898	11853	11705	11853
POS	P0244	Azelaoyl PAF	C33H66NO9P	634.452	651.447	0.5105	11.1819	2-search-DB	--	--	--	62938	181251	205799	147886	172710	139647	186446	52625	157138	151833	75066	193971	52824	236345	181060	202818	140922	214053	85556	299898	154653	154039	161747	169954	75617	61092	197469	87133	171914	177066	163991	140088	118879	128547	129798
POS	P0245	Flavin adenine dinucleotide (FAD)	C27H33N9O15P2	786.164	785.157	0.6031	4.3312	2-search-DB	146-14-5	--	--	2302	21308	14355	30342	29930	29670	17582	6159	41524	12628	19645	50775	22858	18939	33887	44739	5704	4943	16708	8050	15132	32058	39257	3293	16689	1644	8260	21517	9721	2590	22141	22227	22392	22919	22870
POS	P0246	Gly Arg Ala	C11H22N6O4	303.152	302.17	0.6143	4.7515	2-search-DB	--	--	--	20107	2093	4526	42862	5923	33266	15565	4874	10516	16088	9135	7771	8821	10349	31993	38169	1712	2072	5292	9434	2099	1122	7014	32973	996	35035	12367	1008	705	15268	4128	7537	7214	7213	6483
POS	P0247	Prilocaine	C13H20N2O	297.083	220.158	0.3279	9.2343	2-search-DB	--	HMDB0014888	C07531		1233	996	925	739	1279	940	762	1171	543	906	967	815	348	559	952	683	600	797	685	851	771	433	442	914	449	942	481	925	917	563	5224	5180	5140	5259
POS	P0248	Malyngamide H	C26H41NO4	432.31	431.304	0.371	8.1951	2-search-DB	--	--	--	65446	4443	3947	8405	5103	8253	2254	3902	5165	7380	15316	7807	5101	3362	6676	8726	1908	2628	4426	5690	8554	128	198	71	256	764	150	2267	1792	1322	1946	6820	6809	6824	6663
POS	P0249	Gly Pro Leu	C13H23N3O4	362.086	285.169	0.3637	2.0901	2-search-DB	--	--	--	19134	1347	19037	35598	1623	34755	15969	3200	47354	19729	4861	33421	19632	2708	5772	29824	658	693	40527	10438	3719	5682	21369	35708	6844	44814	16791	8753	24832	22589	6529	19695	20223	20250	20771
POS	P0250	Gly Pro Ala	C10H17N3O4	487.234	243.122	0.5014	4.0608	2-search-DB	--	--	--	16082	881	49	514	356	946	541	47	194	578	869	130	149	111	698	1153	55	34	539	147	1276	830	1323	11816	4174	76406	20123	2111	896	12653	1669	2842	2676	2896	2857
POS	P0251	Prilocaine	C13H20N2O	297.083	220.158	0.3223	10.8702	2-search-DB	--	HMDB0014888	C07531		1029	982	587	510	603	342	528	479	544	540	504	491	353	237	62	588	352	586	344	317	148	550	382	590	577	596	157	376	443	419	5857	6013	6060	5943
POS	P0252	Pro Ala	C8H14N2O3	250.11	186.1	0.338	1.849	2-search-DB	6422-36-2	--	--	23941	14774	12393	14110	11472	14854	6470	14867	15066	2024	2984	6349	3195	5695	15494	14522	5586	2381	20438	2156	3521	19785	1986	1316	7380	2523	1485	4363	2767	1916	2325	7107	7736	7741	6377
POS	P0253	Pro Ile	C11H20N2O3	229.155	228.147	0.5992	1.1076	2-search-DB	--	--	--	23879	80955	275801	180040	111644	132643	141730	88464	169863	61011	89718	157636	246977	63624	91491	121346	12377	42304	232736	37344	159836	178891	330469	120964	120598	106974	84202	137833	224750	51806	141946	180491	178901	184377	184952
POS	P0254	Pro Ile	C11H20N2O3	229.155	228.147	0.6278	1.4054	2-search-DB	--	--	--	23879	831180	592474	552943	492657	362228	277541	889166	746376	135309	465255	567106	503614	211303	320929	327820	75180	105239	508971	61652	332664	300959	512472	284392	380933	244383	162855	407707	360710	279192	327593	396314	396697	397066	396321
POS	P0255	B-Octylglucoside	C14H28O6	257.175	292.189	0.6981	6.4095	2-search-DB	29836-26-8	--	--	24055	24657	12514	1983	43951	8830	235	30839	60043	1518	17702	15195	2531	2841	12409	4311	498	1570	17277	333	5439	41646	39546	1083	16083	4796	508	59141	18696	987	15349	18813	18893	18954	18886
POS	P0256	Pro Ile	C11H20N2O3	229.155	228.147	0.381	4.13	2-search-DB	--	--	--	23879	671580	540983	1287326	490841	2250798	951824	418721	773169	1048714	395213	1300298	605933	296461	1117562	996966	319894	304819	436393	386471	122174	142071	361827	1845634	254751	1796565	1000786	284907	253145	1147741	39489	575969	544735	585136	556740
POS	P0257	7-Ethoxy-4-methylcoumarin	C12H12O3	447.129	204.079	0.296	6.5414	2-search-DB	87058	HMDB0035095	--		55528	64200	69155	59698	66228	68583	61756	51154	66118	59398	58602	59676	70047	64029	69541	66134	64250	62981	72066	69439	67723	62153	77153	64492	74709	76451	59223	69919	68526	72987	69065	69274	69270	68981
POS	P0258	Gly Lys Gln	C13H25N5O5	314.181	331.186	0.3692	4.3809	2-search-DB	--	--	--	16165	1837	462	247	43	415	626	230	324	495	274	886	1504	305	487	231	222	99	143	261	111	164	58	34	279	86	75	184	44	101	82	4080	4164	4172	4179
POS	P0259	Gly Leu Tyr	C17H25N3O5	393.206	351.179	0.4935	4.8735	2-search-DB	4306-24-5	--	--	15784	35334	27478	6741	16784	5087	2250	81796	30330	5175	45923	49347	61582	9116	57824	5951	2454	1704	15318	3259	15147	394	104	473	730	947	471	347	338	529	369	15270	15470	15211	14588
POS	P0260	Gly Ile Lys	C14H28N4O4	358.243	316.211	0.3922	4.6875	2-search-DB	--	--	--	19747	17784	167	254	842	4606	3564	1312	10533	988	755	28131	747	159	5059	11736	1934	443	589	818	1563	1470	1301	870	984	334	825	11591	1734	1190	292	5665	5743	5617	5674
POS	P0261	Pro Ile Lys	C17H32N4O4	339.238	356.242	0.3684	5.3946	2-search-DB	--	--	--	22672	143947	123209	81586	136375	111778	89110	71695	152374	93465	96393	260797	133925	91394	211845	161604	112344	102891	87378	106004	109907	75522	142428	130642	90753	83431	18385	154588	165329	75929	8314	60807	61070	62387	61186
POS	P0262	Ser Lys Val Glu	C19H35N5O8	462.259	461.249	0.3725	7.0898	2-search-DB	--	--	--	227022	29689	32925	30549	43982	44767	44028	39085	27746	37883	39047	44308	55709	57531	46984	40910	64236	68219	47387	51755	74267	23603	39503	58767	40656	39867	31999	48002	41918	45905	42204	53066	53609	53966	53122
POS	P0263	Ser Leu Lys	C15H30N4O5	311.207	346.222	0.3941	4.8172	2-search-DB	--	--	--	15955	167621	78568	54979	66559	111652	105164	70208	168533	70334	68393	348140	73009	49310	160975	220057	93143	56578	65123	73955	84020	62588	119747	83824	76596	75004	29729	182166	99359	61255	20188	44559	46668	45460	45378
POS	P0264	Melibiose	C12H22O11	365.105	342.116	0.3697	0.7753	2-search-DB	585-99-9	HMDB0000048	C05402	3478	2193	9364	2804	3766	3418	6794	5383	6156	12619	17517	36977	32351	41400	15835	6545	18303	39141	32414	18374	24256	5995	3858	15239	23316	32944	55379	13082	7396	13454	11616	25303	25680	24618	24194
POS	P0265	Asp Leu Asn	C14H24N4O7	399.128	360.164	0.3981	4.6387	2-search-DB	--	--	--	17748	988	736	12583	3135	7909	3435	368	6994	11587	1103	3498	1052	3720	2823	3293	215	5713	836	808	243	1327	8332	27233	2977	96483	13039	2554	6732	15388	1147	6042	6678	6569	7072
POS	P0266	Asn-Abu-OH	C13H15N3O7	389.112	325.091	0.5231	10.8785	2-search-DB	--	--	--	65287	587	581	681	653	589	1369	181	799	396	475	520	381	342	283	203	502	367	305	390	195	308	431	384	496	438	824	267	399	683	297	5839	5839	5797	5760
POS	P0267	Propionylcarnitine	C10H19NO4	218.139	217.131	0.7896	1.4745	2-search-DB	--	HMDB0000824	C03017		9683645	11742617	6651876	10346155	4737863	2826613	12329811	17391072	4817734	14252327	10028369	5225461	3913095	5223848	3219408	886090	1402728	10139724	2871735	6432750	9963154	7547202	2955913	9388866	5159108	2956464	7013937	6190868	6487172	6999068	7483239	7502023	7518021	7508134
POS	P0268	Propionylcarnitine	C10H19NO4	218.139	217.131	0.7874	2.2349	2-search-DB	--	HMDB0000824	C03017		2192612	2388734	813205	2156658	523332	102653	2231631	4154175	149905	2148291	1900518	849003	287451	849194	297426	8932	18864	1536327	55557	455750	2233483	1503374	269012	1633776	612474	233624	1454765	907446	545767	1501895	1301559	1301703	1303797	1307847
POS	P0269	Propionylcarnitine	C10H19NO4	259.152	217.131	0.6543	4.8836	2-search-DB	--	HMDB0000824	C03017		50033	78956	60540	49115	21215	25233	37128	37423	42797	54024	24407	79790	108598	60863	82911	214756	33541	27817	108865	175164	29696	67341	59277	22500	49176	61141	49135	66747	46043	80392	52333	53128	50485	52349
POS	P0270	Propoxyphene	C22H29NO2	304.212	339.22	0.3174	5.1217	2-search-DB	469-62-5	HMDB14785	C07406		910390	1404488	159300	1891779	298716	50038	556437	1696805	25876	864098	548856	404540	142729	1196116	126190	566	55682	911682	11015	273918	780075	741133	52260	723698	135025	27934	475629	375938	35599	463481	576382	580883	580928	576941
POS	P0271	Arg Val Ser	C14H28N6O5	361.22	360.212	0.5296	5.3951	2-search-DB	--	--	--	16185	67745	65882	37190	42172	60387	42480	42586	77679	47178	44385	124620	66520	40840	100539	109445	56438	59445	32722	69734	53936	31520	77863	55417	49814	45788	11407	73636	74489	37477	3497	26034	26322	25519	26519
POS	P0272	Acetyl-L-carnitine	C9H17NO4	242.078	203.116	0.4772	1.0602	2-search-DB	3040-38-8	--	C02571		44896	41298	27227	27277	6236	2186	25367	46340	250	144244	25437	16096	6857	16817	1460	35844	1689	21372	13686	17790	123301	87594	3095	123848	6923	471	235357	52481	840	81055	36256	36343	36420	36745
POS	P0273	Prosulfocarb	C14H21NOS	269.175	251.134	0.3199	8.1455	2-search-DB	52888-80-9	--	C18760		52016	76547	51217	48485	50864	49180	49494	50548	112062	43960	51403	52418	51087	56275	54416	52227	113876	57390	52141	54737	60738	52963	48206	59214	53195	54669	50040	51986	53067	45246	48155	47992	48095	47988
POS	P0274	Arg Thr Ile	C16H32N6O5	389.25	388.243	0.449	3.639	2-search-DB	--	--	--	20883	531	377	5996	1025	1421	1485	215	7722	8225	553	6381	831	148	754	8394	314	86	1931	739	7956	15552	43847	63298	10628	135981	60863	28489	18273	77199	18639	14106	14190	13996	14180
POS	P0275	Arg Thr Ala Arg	C19H38N10O6	520.332	502.298	0.3728	4.8392	2-search-DB	--	--	--	221893	28498	27832	31708	28223	17652	23990	35377	20417	37301	26577	43964	64029	25306	33896	31414	26827	20478	19518	23271	17837	15286	12801	18617	22370	15128	20044	25199	16173	19933	16527	27758	27134	27243	27182
POS	P0276	Arg Ser Val Glu	C19H35N7O8	490.261	489.255	0.3839	3.7746	2-search-DB	--	--	--	221822	1538	8463	41762	6857	46444	21709	2928	20549	24314	7147	29012	9094	460	7582	39911	3202	8130	10024	5279	2014	2563	15649	32297	13703	94042	31566	18292	14103	75704	9725	23984	24260	23501	24213
POS	P0277	Acetylcarnitine	C9H17NO4	407.239	203.116	0.781	1.5662	2-search-DB	5080-50-2	--	--	956	12950049	10833226	699146	4117588	6231	1590631	3558556	4893425	1430370	17733970	901705	409936	935	1367947	1417077	1180046	2212247	865627	1074728	6903	472194	183717	510538	608070	348	938180	1690019	49901	1184028	1818931	849394	967005	904083	931955
POS	P0278	Acetylcarnitine	C9H17NO4	407.239	203.116	0.7848	0.9147	2-search-DB	5080-50-2	--	--	956	21520774	21346936	8681477	19980714	1807788	521269	15508495	16171060	2245	24841026	16740845	12636641	4995768	12730327	500399	1062626	142303	15758665	1295121	6683697	6997799	8501904	39162	9916354	402491	7270	12334973	6872167	658	13099556	11626438	11702714	11728684	11720126
POS	P0279	Acetylcarnitine	C9H17NO4	429.221	203.116	0.3765	0.9239	2-search-DB	5080-50-2	--	--	956	550697	335546	50631	381537	5924	2331	255546	414937	42877	734841	162167	179943	43930	101101	2043	39608	1852	187656	31149	61950	37176	38217	40473	128200	1657	36218	111661	35783	31860	78141	93176	92748	93270	92754
POS	P0280	Acetylcholine	C7H15NO2	293.232	145.11	0.2608	7.2949	2-search-DB	51-84-3	HMDB0000895	C01996	57	2730	5214	3755	3747	2067	2065	941	4419	3108	3668	3155	4416	6108	5000	6034	13962	2522	1915	5423	11334	1322	4929	2720	1285	4195	2271	3345	4551	1670	5695	8038	7681	7211	7922
POS	P0281	Propionylcarnitine	C10H19NO4	218.139	217.131	0.7906	3.0352	2-search-DB	--	HMDB0000824	C03017		2503641	2854498	1216299	2078137	599168	250366	2283678	4568250	269467	2958740	2142484	749775	351923	853960	262897	44883	89855	1447482	127424	607913	1735804	1593940	226898	1352811	492343	219513	1513963	759991	389894	1483644	1216920	1219019	1192649	1190423
POS	P0282	Asn Glu Thr Asp Leu	C23H38N6O12	591.262	590.255	0.4601	9.6156	2-search-DB	--	--	--	264234	17548	21346	15586	28616	22472	29985	92787	21629	48816	48229	25446	22046	24834	15795	60244	31141	26124	20347	45061	51675	15256	10394	362	15575	1345	3094	332	12586	232	14048	27914	27592	27096	27031
POS	P0283	Acetyl-L-carnitine	C9H17NO4	204.126	203.116	0.7768	1.1061	2-search-DB	3040-38-8	--	C02571		81132813	77838831	104642782	68446070	66928533	54152055	80175449	74407400	34591299	99467429	79753743	72842448	62428612	73263431	61581958	11733624	40380794	78149272	19376205	68853089	68618939	66196498	37353709	75868938	106027144	76807273	72711171	91545425	27553828	74232144	93356851	90375551	93892182	90865862
POS	P0284	Asn Tyr Arg Asp	C23H34N8O9	613.254	566.245	0.3682	9.6156	2-search-DB	--	--	--	199361	12160	15180	11337	18511	16477	19247	57767	10516	38424	33123	15949	14370	14922	13106	32420	19650	17898	11087	30210	26884	6033	4293	344	79	1808	900	5745	85	332	182	19910	19614	19812	18682
POS	P0285	Niacinamide	C6H6N2O	123.055	122.048	0.4997	1.8485	2-search-DB	98-92-0	HMDB0001406	C00153	1497	223734	416697	127745	137572	265730	38327	293487	532497	127943	343355	993896	315161	103395	108304	366635	14822	81178	684223	81726	282604	80141	213730	98831	135657	160974	27562	424019	555886	92193	109960	328701	341925	311568	346330
POS	P0286	Glu Thr Phe Arg	C24H37N7O8	569.3	551.27	0.3642	4.8108	2-search-DB	--	--	--	133974	35070	18298	54455	39463	35141	23481	16205	32536	10973	24571	46946	11605	16780	14037	25095	1935	3040	8406	650	2080	6988	9270	18004	18190	21052	5908	14333	15259	5833	22657	21996	22866	22131	23061
POS	P0287	FENDILINE	C23H25N	316.191	315.199	0.3507	5.5725	2-search-DB	113042-18-7	--	D07185	43465	7095	8830	10512	7203	7443	9936	5596	5405	6889	12000	6912	7116	7912	6523	4281	6960	9110	2734	5862	8604	1740	1517	5101	4324	3287	4206	876	5224	6241	4512	7535	7162	6450	6582
POS	P0288	Pro Val Val	C15H27N3O4	314.217	313.2	0.4413	4.5521	2-search-DB	--	--	--	22872	126874	28757	27960	28222	84083	59261	39010	97343	39151	29958	238805	29214	19295	73743	171513	40549	21376	29871	29637	45791	32798	46920	31497	37994	32184	14245	115769	53556	28397	12133	32279	35940	33579	36757
POS	P0289	Acetoacetic acid	C4H6O3	103.039	102.032	0.3765	1.4115	2-search-DB	--	HMDB0000060	C00164		248968	323457	126505	379840	167380	96789	293773	522393	143199	121537	249409	377057	143532	163175	189909	39969	80330	463826	110122	206571	275570	421342	104010	402882	181651	101837	265483	325236	122677	335325	221096	227796	232916	225133
POS	P0290	Asp-Tyr-OH	C18H16N2O9	446.121	404.086	0.3681	13.0109	2-search-DB	--	--	--	65178	58175	69564	96694	20459	65962	79719	78801	51565	65174	44731	86698	61898	60807	54394	91027	15091	67002	21285	21484	26263	96797	55728	61492	52188	56180	49028	79821	52466	44118	51338	92833	94503	95429	94132
POS	P0291	Ser His Asn	C13H20N6O6	357.147	356.144	0.3406	13.1052	2-search-DB	--	--	--	22299	23889	7255	8174	12713	12308	7981	14246	15047	9942	10041	33319	22542	14645	10434	18382	9129	22860	11717	12562	13264	7423	9603	13084	14458	6363	18698	22244	10774	9051	9878	19641	18546	19408	20361
POS	P0292	Acetyl-L-carnitine	C9H17NO4	204.124	203.116	0.8149	1.736	2-search-DB	3040-38-8	--	C02571		72051562	68777192	65993735	71206208	38916381	62037353	170674043	68441204	24517023	72244608	55355782	144219697	44730013	172037926	68713819	5836713	14013528	154300368	2820222	111531059	60927800	58840779	11450430	138378456	25784157	11886087	71491495	107435981	6735999	146276691	104954271	105303287	98813848	107512908
POS	P0293	Asn Lys Phe	C19H29N5O5	408.224	407.217	0.4108	5.4616	2-search-DB	--	--	--	17366	118079	300079	63826	64603	69817	12735	125564	197218	131238	656796	375008	372584	19501	59024	77009	4812	19147	137211	21899	163963	331	69321	259	145	2839	5377	82013	60087	37784	72817	102128	101695	102027	102132
POS	P0294	Acetoxy-10-gingerol	C23H36O5	410.29	392.256	0.5897	6.6333	2-search-DB	--	--	--	263549	103617	120160	14508	152727	55918	5375	81785	180800	2238	92835	75445	46595	25647	77311	34434	319	3527	106872	13308	41949	116743	293706	4571	99015	82299	803	87289	78303	4457	58570	74917	75669	76050	75155
POS	P0295	Ser Gly Glu Leu His	C22H35N7O9	542.221	541.25	0.3262	7.0919	2-search-DB	--	--	--	264153	5963	4390	4947	8593	7667	8629	9014	4901	6665	9229	7004	10031	10161	7598	5429	12879	11353	9427	8643	10933	4015	7939	8840	9241	7335	6208	9415	5624	9291	8007	10791	10808	10729	10759
POS	P0296	Propionaldehyde	C3H6O	59.0495	58.0419	0.7269	13.5372	2-search-DB	123-38-6	--	C00479	64615	405661	461233	431554	572195	460817	446736	441866	179171	539690	148686	397797	457310	433854	382288	396858	447419	420777	418040	62464	459955	175611	57713	384744	465877	478548	513424	429995	378884	455829	155980	318445	296192	317869	340744
POS	P0297	Acetyl-L-carnitine	C9H17NO4	204.123	203.116	0.7925	3.2006	2-search-DB	3040-38-8	--	C02571		6715144	22189007	3461377	20419459	1094135	502560	6268171	26295771	205458	25935597	15272875	4180023	1454111	4759287	604011	44750	293155	1026315	71144	1722316	3608737	3574715	238951	4005667	694095	142187	5863165	2219636	119476	2213243	4507174	4454422	4474454	4495692
POS	P0298	Acetyl-L-carnitine	C9H17NO4	204.123	203.116	0.7941	3.7868	2-search-DB	3040-38-8	--	C02571		6117911	1349961	2151816	4546411	432055	243757	2307235	2604251	90373	7935389	2373323	1323962	642097	1798770	316592	18181	123274	3028746	19671	736602	1983731	586173	81697	2085124	230930	83208	2272197	838560	48251	1534384	1891205	2054483	1916707	2022963
POS	P0299	DL-Leu-DL-Val	C11H22N2O3	277.184	230.163	0.2995	4.1279	2-search-DB	35436830	HMDB0028942	--		473510	308968	62155	399855	130941	9698	128347	424249	4632	299745	148326	303461	31186	229148	28051	283	7631	153129	1198	66137	127562	199012	16672	136306	41440	6301	138409	98609	16427	125479	130881	131778	133038	131287
POS	P0300	CAY10580	C19H35NO4	342.264	341.257	0.3772	6.7491	2-search-DB	64054-40-6	--	--	45720	1373719	627017	130106	1820137	485035	66424	2110123	1547935	28933	739468	582598	133364	135690	582760	351984	8960	85737	424460	389	263110	890335	428789	72890	934324	484986	44391	1095188	178158	30407	210592	647561	640549	645375	640916
POS	P0301	Lovastatin	C24H36O5	405.262	404.256	0.5854	10.4631	2-search-DB	--	HMDB0014372	C07074		234	108	41	39	70	82	79	75	88	30	67	18	42	41	9	36	55	31	82	27	37	36	24	44	6	32	36	42	40	48	1106	1106	1108	1100
POS	P0302	1-Oleoyl-sn-glycero-3-phosphocholine	C26H52NO7P	522.355	521.348	0.786	10.0638	2-search-DB	19420565	HMDB0002815	--		155192	172577	192965	265549	299018	379128	855499	136333	817873	379316	144523	150152	172313	154046	634325	415886	246506	115398	755714	436904	153	258	999	597	120176	147960	913	391	2755	178	296714	299651	302109	300243
POS	P0303	1-O-Hexadecyl-2-O-acetyl-sn-glyceryl-3-phosphorylcholine	C26H54NO7P	590.322	523.364	0.369	8.9197	2-search-DB	74389687	HMDB0062195	--		5100	1338	4119	1876	4353	1655	2748	6960	4517	1086	4626	555	506	1898	6053	1099	784	1781	3979	2213	6425	7288	7511	5201	14635	3909	7225	3409	7306	2811	7751	8063	8305	8127
POS	P0304	1-O-Palmitoyl-2-O-acetyl-sn-glycero-3-phosphorylcholine	C26H52NO8P	502.318	537.343	0.2683	11.4966	2-search-DB	--	--	--	43419	387	1372	6767	2030	2781	1200	1317	4518	2159	13000	11823	968	3530	1317	2079	2313	3182	2023	2180	4984	1410	3306	7418	1052	1723	2469	1687	1680	3693	2089	7767	7584	7322	7623
POS	P0305	1-O-Palmitoyl-2-O-acetyl-sn-glycero-3-phosphorylcholine	C26H52NO8P	520.34	537.343	0.5303	9.0922	2-search-DB	--	--	--	43419	90202	72705	54538	126551	103032	175890	420410	42401	352707	176783	48183	66208	52180	52054	245813	129348	87034	25894	244111	129212	114	86	232	609	68312	72459	95	36567	1348	115	132181	132934	132972	132260
POS	P0306	1-Octadecanamine	C18H39N	270.315	269.308	0.7092	8.5095	2-search-DB	124-30-1	--	--	24042	566066	662562	664802	677199	557100	662551	581051	659728	533165	608412	656442	551993	557707	604130	652662	619301	708527	666129	545953	730686	611978	635287	602237	537421	683465	530386	599017	606606	643015	644475	629926	621787	619392	618556
POS	P0307	1-Octadecanamine	C18H39N	270.315	269.308	0.7378	13.2218	2-search-DB	124-30-1	--	--	24042	186017	129954	131526	170440	168355	173938	176309	181382	132707	174581	117449	143999	168551	146200	159935	142115	159796	126327	162130	157329	166677	121282	118480	181587	143888	155846	153296	120071	166095	120412	143203	145820	148996	148955
POS	P0308	1-Oleoyl-2-myristoyl-sn-glycero-3-phosphocholine	C40H78NO8P	732.55	731.547	0.7457	11.2026	2-search-DB	95896563	HMDB0008097	--		147333	177080	179086	190839	215613	210987	227459	265355	248589	230460	147254	562509	148786	177128	469477	270121	269316	256051	248112	275929	118735	276393	526174	293536	213675	310517	444625	276965	306022	367564	240775	198884	262271	237910
POS	P0309	1-Oleoyl-2-palmitoyl-sn-glycero-3-phosphocholine	C42H82NO8P	760.585	759.578	0.7312	11.2856	2-search-DB	59491622	HMDB0008100	--		2521576	2585689	2653344	2445787	2934779	3052147	2667211	2068097	2595280	2308290	1329354	976340	2515588	3605890	2931293	1860507	4669393	4456685	4476256	4173225	1211254	1006579	3588054	1318654	1110280	2845916	822756	2475027	2624140	3264640	2517176	2186384	2547161	2573659
POS	P0310	1-Oleoyl-sn-glycero-3-phosphocholine	C26H52NO7P	544.34	521.348	0.5473	9.1282	2-search-DB	19420565	HMDB0002815	--		14957	14221	6845	21395	18938	30676	75471	6568	57831	57866	5272	9251	7372	7865	47332	21128	22452	5317	41443	26500	317	341	1479	173	31735	15732	787	957	20212	104	24800	25162	25137	25412
POS	P0311	Triethyl citrate	C12H20O7	277.128	276.121	0.5476	6.6079	2-search-DB	--	HMDB0034263	D06228		110874	88837	87541	100113	98770	75245	117760	85867	106293	112588	102774	113850	122368	95866	103185	110709	80625	102458	129532	87286	92709	78217	86723	97429	59904	92198	112178	77625	93862	97802	104320	103343	103191	104079
POS	P0312	1-Palmitoyl-2-linoleoyl-sn-glycero-3-phosphocholine	C42H80NO8P	758.569	757.562	0.6334	11.2851	2-search-DB	159701210	HMDB0007973	--		784602	2384126	713468	1776168	1607216	1640117	1473717	1377936	683349	1819682	1960047	1545913	1400202	2108771	2032734	1247176	877505	2637470	2825969	2552265	888606	1310388	1243509	1212089	1429924	599038	1781027	653610	1404205	1288435	1644078	1175798	1600385	1509925
POS	P0313	1-Palmitoyl-2-linoleoyl-sn-glycero-3-phosphocholine	C42H80NO8P	796.541	757.562	0.3	10.1308	2-search-DB	159701210	HMDB0007973	--		256	270	81	500	240	339	371	95	22823	87	7067	3969	400	444	1271	6182	113	84	11554	243	201	2164	412	1699	12516	5244	1325	372	6343	4985	3190	3154	3335	2993
POS	P0314	Tyr Tyr	C18H20N2O5	309.127	344.137	0.3613	5.9015	2-search-DB	--	--	--	23766	755867	801041	339872	534231	322078	131393	687290	815546	149718	983503	1167922	390046	216786	581321	322739	70309	74982	695621	161137	467696	223	157703	101667	241830	2975	9499	240	111886	59038	136840	292838	294888	285583	289898
POS	P0315	1-Palmitoyl-sn-glycero-3-phosphocholine	C24H50NO7P	496.34	495.332	0.7713	9.6156	2-search-DB	17364168	HMDB0010382	--		1712495	2057760	1513318	2888909	2375738	2747944	14110810	1730346	6383238	5762922	2546232	1890101	2295842	1522231	7549085	3243423	2538388	1629216	6007671	5973142	42821	41048	60138	22905	391177	473778	41300	24999	131636	31044	2933346	2944646	2929033	2922603
POS	P0316	1-Palmitoyl-sn-glycero-3-phosphocholine	C24H50NO7P	518.322	495.332	0.7231	9.6156	2-search-DB	17364168	HMDB0010382	--		35933	40609	30635	55840	47843	57700	299623	35092	122813	106676	50633	37765	47940	31149	150456	64851	49543	34274	119608	123977	24827	559	700	102	9193	12553	277	17666	647	25778	59475	59440	59135	58730
POS	P0317	1-Palmitoyl-sn-glycero-3-phosphocholine	C24H50NO7P	562.291	495.332	0.435	5.4857	2-search-DB	17364168	HMDB0010382	--		10955	3561	23503	3711	7306	11303	2268	10321	25549	3479	7868	5596	4539	6664	19762	1523	1564	3099	9951	1673	1406	2227	20008	2617	11734	11010	939	4389	7344	2043	9987	9575	9946	9501
POS	P0318	1-Pentadecanoyl-sn-glycero-3-phosphocholine	C23H48NO7P	545.343	481.317	0.3361	9.1267	2-search-DB	108273898	HMDB0010381	--		967	1497	644	2144	1812	4004	9534	568	8220	3092	538	994	730	939	4638	2029	1512	588	5399	3637	35	41	227	883	1338	1867	118	29	785	31	5132	5139	4109	5239
POS	P0319	1-O-Hexadecyl-2-O-acetyl-sn-glyceryl-3-phosphorylcholine	C26H54NO7P	568.34	523.364	0.6876	10.7788	2-search-DB	74389687	HMDB0062195	--		67793	39357	52352	33219	48939	39204	37920	93372	46312	23215	67843	23868	20391	38517	80243	22350	22998	20511	55892	34562	59831	88896	81858	54527	382463	82995	76977	73172	72745	54272	123353	112689	118977	122534
POS	P0320	1-O-Hexadecyl-2-O-acetyl-sn-glyceryl-3-phosphorylcholine	C26H54NO7P	568.34	523.364	0.7644	8.926	2-search-DB	74389687	HMDB0062195	--		464793	168082	365324	196735	365791	201770	202062	535775	351698	149240	394942	83360	69144	231971	394390	120666	86216	142231	330257	242036	461517	548090	564122	390097	1084128	337444	517334	312881	396552	244936	502033	495271	496271	486281
POS	P0321	1-O-Hexadecyl-2-O-acetyl-sn-glyceryl-3-phosphorylcholine	C26H54NO7P	506.36	523.364	0.7702	10.7291	2-search-DB	74389687	HMDB0062195	--		15462	24560	66010	54277	104029	84917	99692	36071	162029	59680	45056	45378	51389	36049	133927	116776	56540	25685	145409	85666	756	695	2186	684	19280	13116	1556	2020	981	850	59768	59605	61713	57240
POS	P0322	1-O-Hexadecyl-2-O-acetyl-sn-glyceryl-3-phosphorylcholine	C26H54NO7P	488.358	523.364	0.3072	10.4216	2-search-DB	74389687	HMDB0062195	--		453	14	50	11	57	39	18	40	871	69	48	24	45	10	34	30	94	18	287	25	9	19	5	14	65	60	17	28	40	32	2217	2232	2218	2233
POS	P0323	Dicyclohexylamine	C12H23N	228.196	181.183	0.4801	10.8109	2-search-DB	101-83-7	--	C14686		7629399	1306696	6579322	8742668	8611560	2935888	8924276	7644811	8794527	8605200	3005552	8490835	8332676	8887349	1334153	8393271	8470781	1423796	8453704	8221872	5773799	5307263	8084390	8783744	2242567	8411977	8296253	7944552	5824713	8541526	5900177	5089387	5617096	5483434
POS	P0324	Curcumol	C15H24O2	237.185	236.178	0.427	9.8963	2-search-DB	--	HMDB0038122	--		31834	28592	27618	38758	29801	39781	24086	34210	31499	27404	25698	28796	33379	32452	30430	31667	31205	26018	28843	28006	33477	24603	39849	30625	28362	25969	121244	33515	31713	40985	31026	31754	31240	31495
POS	P0325	Undecanoic acid	C11H22O2	151.148	186.162	0.4314	7.0731	2-search-DB	--	HMDB0000947	C17715		60731	61442	104728	55331	58699	48695	56105	55137	58552	55975	66936	48426	72070	60722	59124	58218	91383	58183	73741	99828	62990	49119	64505	45061	51233	58209	52282	57736	59370	48764	57570	58189	57592	57942
POS	P0326	Dicyclohexylamine	C12H23N	228.196	181.183	0.423	12.7467	2-search-DB	101-83-7	--	C14686		61440	41127	52869	37117	50959	42104	34842	68737	51528	45341	166723	38346	62236	46606	70135	43384	37034	41043	33902	42554	39968	42264	40951	40525	55824	37595	87189	52472	48099	58096	77937	77764	78907	78857
POS	P0327	1-Hexadecyl-2-O-methyl-glycerol	C20H42O3	377.326	330.313	0.381	11.9401	2-search-DB	111188-59-1	--	--	43451	328773	311714	316538	315416	315677	286821	305159	294566	337495	329230	347862	321745	322560	315481	297316	228463	311928	300165	285079	234625	260164	284624	316430	318468	320683	294714	300838	301652	219529	259569	304826	307179	304737	306664
POS	P0328	1-Hexadecylamine	C16H35N	242.284	241.277	0.6923	11.3189	2-search-DB	143-27-1	--	--	4110	1069708	1086381	501639	844170	502032	475575	744193	329120	342468	533922	436176	413667	481203	487001	561552	420372	414323	385672	391570	375073	416558	538726	429370	1207336	412436	445913	472691	433663	344942	342369	432382	425949	416059	430206
POS	P0329	1-Hexadecylamine	C16H35N	242.284	241.277	0.7593	13.0886	2-search-DB	143-27-1	--	--	4110	382572	409998	409089	378813	426689	405805	431687	384753	377389	359693	371318	369695	372402	414528	379928	359698	370093	1397249	1065225	1035412	359956	415803	346953	1464846	389886	332209	395304	356266	1019918	404441	381759	379764	374101	379122
POS	P0330	1-Hexadecylamine	C16H35N	242.284	241.277	0.7242	7.4267	2-search-DB	143-27-1	--	--	4110	752228	798127	729854	761395	730723	728973	868620	716194	705570	727790	836409	673049	700543	802405	757288	719337	707532	707409	702194	726536	669443	645331	655652	671903	737756	639004	635921	628156	737986	630871	706597	699186	700343	688074
POS	P0331	L-Carnitine	C7H15NO3	323.21	161.105	0.7559	1.4767	2-search-DB	--	HMDB0000062	C00318		163621	71586	20329	169957	1461	100	21914	399589	30670	95923	18702	17404	10574	9055	457	11057	12036	9251	94	158	12258	2118	8897	13953	264	6923	21239	458	17197	10411	13932	14429	14646	14205
POS	P0332	L-Carnitine	C7H15NO3	323.209	161.105	0.7877	0.9676	2-search-DB	--	HMDB0000062	C00318		49493	30773	15547	59915	6228	650	35008	12830	8568	26689	8416	38386	6846	25870	180	52	5863	12759	5891	6914	4340	15746	947	38104	8743	5753	20165	12614	5609	9909	30919	30905	30325	29943
POS	P0333	Oleoyl-L-carnitine	C25H47NO4	426.351	425.351	0.7525	9.2107	2-search-DB	13962055	HMDB0005065	--		3790	5071	1689	9039	3341	926	38999	13886	1029	5647	5825	1543	1237	3770	8013	904	826	4403	100	2981	578	1195	1145	705	1741	1162	1455	813	666	1023	5209	5298	5225	5046
POS	P0334	1-Lignoceroyl-2-hydroxy-sn-glycero-3-phosphocholine	C32H66NO7P	652.418	607.458	0.4875	10.6288	2-search-DB	325171593	HMDB0010405	--		19381	1011	22759	8150	14938	3210	2038	40106	21759	3047	12044	1017	648	11936	18335	6942	80	2932	29572	2092	40603	67106	28970	26607	35133	12518	31892	9244	9626	42571	25944	27734	28171	27039
POS	P0335	Oleoyl-L-carnitine	C25H47NO4	426.358	425.351	0.7479	10.0405	2-search-DB	13962055	HMDB0005065	--		89410	94856	7555	219009	86342	5036	1056414	308185	5395	292525	177580	25336	73919	91014	179736	911	16589	140555	700	185764	82289	85674	2884	52715	48375	2133	69141	46552	2914	42333	158554	159409	158551	158928
POS	P0336	Oleoyl-L-carnitine	C25H47NO4	426.358	425.351	0.6459	10.8929	2-search-DB	13962055	HMDB0005065	--		83442	83856	18086	204884	85914	5414	910195	237594	7568	210655	154931	29195	16473	63940	134882	623	18528	105350	646	128546	33555	46205	2032	8372	4634	1773	41399	5589	499	7300	127904	130662	128675	126577
POS	P0337	TyrMe-Phe4Cl-OH	C25H23ClN2O7	516.153	498.119	0.3724	8.3505	2-search-DB	--	--	--	64980	7	25	35	24	16	13	11	14	22	10	6	4	18	21	6	13	4	9	23	17	16	5	19	23	24	11	16	18	8	15	505	487	510	511
POS	P0338	Tyr Thr Phe Lys Asn	C32H45N7O9	672.324	671.328	0.3006	4.3891	2-search-DB	--	--	--	264229	29950	16309	38464	37402	33449	16064	14907	39231	10800	19475	37273	16623	13090	13668	25741	574	1788	12111	1078	5234	4621	3340	12510	14287	32179	3665	16427	9665	4782	15177	19305	19646	19726	19607
POS	P0339	Oleoyl-L-carnitine	C25H47NO4	448.333	425.351	0.3943	8.2356	2-search-DB	13962055	HMDB0005065	--		8227	8431	246	18869	3533	578	64268	20109	4278	19333	7172	1902	5270	5289	8838	4785	478	8978	4633	10021	1000	674	256	283	1056	56	7266	2046	1155	167	12518	12582	12519	12573
POS	P0340	1-Stearoyl-2-hydroxy-sn-glycero-3-phosphocholine	C26H54NO7P	524.371	523.364	0.7583	11.1186	2-search-DB	19420576	HMDB0010384	--		1479790	2327327	2717846	2736935	3543518	2031809	6931942	2544592	6698850	5332462	3031248	2995127	3014234	2266918	5933975	3721147	3551732	3175481	6096138	6774911	121006	76716	65061	9709	468101	422487	16162	6933	94022	6757	2635136	2665304	2639559	2649096
POS	P0341	Lauroyl-L-carnitine	C19H37NO4	366.264	343.272	0.6587	6.7159	2-search-DB	25518541	HMDB0002250	--		890307	509996	72303	1068645	190900	65713	1930773	1624764	13275	1047653	471743	130024	167937	317805	292329	1348	40481	556266	1177	258495	261516	390381	22366	65267	72517	2658	588271	164867	1089	130341	419139	417523	419336	417592
POS	P0342	Trp Lys	C17H24N4O3	333.189	332.185	0.5894	4.8173	2-search-DB	51790-14-8	--	--	23914	96222	13420	20761	20067	66359	62668	36145	101090	44428	16024	197388	49356	28671	98409	130313	54116	32994	19145	56340	47831	29750	33639	57913	26175	22019	14889	92490	60082	39151	3051	13498	13912	14014	13276
POS	P0343	Tropine	C8H15NO	188.128	141.115	0.3836	4.92	2-search-DB	120-29-6	--	C00729	1164	414497	131725	153863	154316	274766	181394	164860	207770	210981	157133	416239	150000	181074	228100	359571	220898	209570	169417	288040	245287	179494	229481	275905	251368	245748	197626	395023	223098	240823	125818	123809	123086	123789	122920
POS	P0344	Ile Glu	C11H20N2O5	261.144	260.137	0.5019	4.2079	2-search-DB	--	--	--	23867	21356	25753	36653	26288	18629	13662	17867	51270	19699	36598	30970	28122	7656	29615	13673	14823	1340	21620	1013	8554	14955	22961	42034	6518	15456	10769	29888	11119	6059	31358	33490	35073	36038	37610
POS	P0345	Dicyclohexylamine	C12H23N	228.196	181.183	0.4603	8.6799	2-search-DB	101-83-7	--	C14686		7033425	3330059	5426374	4522119	3865441	5360773	2515309	4780396	3287433	4361492	4096863	2316767	5077368	4364285	11463837	4301122	4236686	3975258	5135970	3877012	3354948	1960725	13729905	2827742	6880204	1680776	3690450	6890081	5230902	7133704	4877110	4761724	4894611	4732104
POS	P0346	Khellin	C14H12O5	538.164	260.068	0.3528	13.2132	2-search-DB	--	--	C09010	41035	16290	48407	56191	213760	575494	738127	67703	47441	51032	54446	66374	70863	75730	282481	38786	12470	5198	18250	6073	18691	23519	48244	51645	387640	48048	32842	16839	28579	27009	48811	58953	51165	36135	56644
POS	P0347	Trimipramine	C20H26N2	317.211	294.21	0.3413	5.9056	2-search-DB	739-71-9	HMDB0014864	D00394	2964	19940	399	148310	365	531	38791	347	18685	1491	519	17564	283	205	9079	381	16837	9388	10473	6527	251	15260	19900	72572	922	42341	19861	376	885	2169	1021	15068	16094	15448	16099
POS	P0348	Oleyl alcohol	C18H36O	310.31	268.277	0.486	11.6527	2-search-DB	--	HMDB0029632	D05245		551385	1058553	249322	678896	214899	293259	497687	153816	304058	288413	987567	2711808	260957	913409	213322	679451	390537	217474	1098300	213958	480447	932468	391034	171218	252273	233751	524584	1248569	721591	492763	113780	114237	111524	115480
POS	P0349	Dicyclohexylamine	C12H23N	228.196	181.183	0.4327	7.6537	2-search-DB	101-83-7	--	C14686		1778509	1158030	1249695	2013020	1244932	1238630	4447049	4485210	1455412	941806	1460386	1245410	2377620	1818059	1430077	1354718	1183329	1253466	1187147	5420102	1085042	1050530	1199170	1197611	1016259	1670622	1179358	1234805	1241317	1620865	1401859	1447278	1464341	1412353
POS	P0350	N,N-Diacetyl-O-methylhydroxylamine	C5H9NO3	263.128	131.058	0.3486	8.3546	2-search-DB	128459-09-6	--	--	265067	122	150	130	138	49	112	129	128	157	112	132	103	62	63	197	122	53	127	142	130	111	164	139	121	72	88	74	166	216	50	1343	1329	1298	1350
POS	P0351	Confertifoline	C15H22O2	235.169	234.162	0.3846	11.1026	2-search-DB	1811-23-0	--	C09376	85121	96180	74521	104668	103425	111922	91732	77499	84746	95808	93014	81171	91646	86697	68082	65726	74319	99898	75220	85687	84505	81658	67142	81429	85555	115845	81380	105377	85436	86974	92586	76656	76612	76565	75649
POS	P0352	Confertifoline	C15H22O2	235.169	234.162	0.4376	10.2146	2-search-DB	1811-23-0	--	C09376	85121	58962	56681	107549	52908	52413	113322	93394	72263	103781	56026	65584	102353	88075	55250	56617	66391	71337	102009	57790	59067	73358	55529	62413	95264	57511	73567	63300	60168	64704	56099	85539	80624	80287	82971
POS	P0353	Trimethobenzamide	C21H28N2O5	427.154	388.2	0.2799	5.4874	2-search-DB	--	HMDB0014800	C07178		46661	30193	31802	38356	44895	24028	35089	36328	25870	20414	72211	35253	20841	42491	46885	6119	10107	34711	18685	32216	466	10910	231	13297	1752	1420	16383	217	5015	7420	25044	24692	25488	25448
POS	P0354	Leu Gln Val	C16H30N4O5	381.202	358.222	0.3511	4.5543	2-search-DB	--	--	--	16253	11086	5313	31112	4629	11401	6869	3643	8119	3702	1254	11163	5796	2277	18330	15319	301	1059	2381	695	1164	1339	8598	26809	116	27538	456	1467	2935	1364	1526	9791	9849	9997	10190
POS	P0355	Kalkitoxin thioamide alcohol	C21H40N2O2S	385.293	384.281	0.5319	11.5456	2-search-DB	--	--	--	65428	74416	116647	114323	149592	125016	125615	85242	127228	137361	118826	68273	134173	121791	126378	117867	49796	114890	120635	108613	125786	35698	141036	150516	118160	115046	159510	126819	37261	33691	122518	127205	126654	127104	123534
POS	P0356	Kalkitoxin thioamide alcohol	C21H40N2O2S	385.293	384.281	0.5676	13.1637	2-search-DB	--	--	--	65428	44619	40476	40610	44954	42631	45696	42119	41177	41507	38803	50365	46230	37161	40858	43679	55038	43098	47424	38346	42411	42050	40779	42793	43747	65160	42835	52864	42542	53319	42251	44992	44970	45453	45292
POS	P0357	Dicyclohexylamine	C12H23N	228.196	181.183	0.4321	7.9374	2-search-DB	101-83-7	--	C14686		1329109	1266528	1375888	996782	1594470	1462130	1629167	1601392	1222909	1538252	1806180	1512823	1867903	1459934	1164818	1512019	1540367	1371707	1846935	1405489	1490919	1202989	1383318	1355084	1376333	1521692	1606564	1582957	1555237	2259118	1450496	1409982	1455665	1438978
POS	P0358	L-Arginine	C6H14N4O2	175.119	174.112	0.7937	0.7225	2-search-DB	--	HMDB0000517	C00062		102863	90168	261710	118726	233328	179248	74152	153236	157602	88929	154271	125761	122717	136036	242987	76568	101064	131675	119025	69933	42063	60748	315116	72943	399724	168204	72935	100451	130120	40615	141094	140532	140712	140272
POS	P0359	1-Stearoyl-2-oleoyl-sn-glycero-3-phosphoethanolamine	C41H80NO8P	746.563	745.562	0.4114	11.709	2-search-DB	6418957	HMDB0008993	--		85518	67516	81781	129689	124059	119548	94237	100288	118413	115756	197482	168764	144079	108318	131708	159874	186999	98946	130853	140558	176523	198780	222306	169434	250029	161389	140167	151794	231553	237513	142837	176561	154774	166805
POS	P0360	Trp Val Arg	C22H33N7O4	460.269	459.259	0.3603	8.3519	2-search-DB	--	--	--	22500	8129	6118	6406	9255	6812	5827	7872	7566	8576	8541	8501	7853	7676	9112	6618	6756	5876	7379	20896	8029	9297	5085	9497	8318	8281	4924	5914	9533	5926	5971	72193	73034	73055	74650
POS	P0361	Tyr Ser Lys Glu Ala	C26H40N6O10	597.281	596.281	0.3492	9.6156	2-search-DB	--	--	--	264189	18559	19112	17156	29728	23293	28740	84862	18208	46205	47520	28470	24778	18448	20347	52663	28181	23759	19842	45534	37014	243	73	309	12437	3867	3303	6392	88	717	6271	30471	30954	29887	30457
POS	P0362	Tyr Met Thr	C18H27N3O6S1	396.159	413.162	0.3743	5.2367	2-search-DB	--	--	--	18881	26046	27949	19929	18941	12111	11648	8517	18651	5014	11608	28836	17713	7984	16613	15555	1702	1937	10461	3954	7993	177	11427	9667	10946	11709	6733	12734	11506	6818	10378	13184	12909	13349	12180
POS	P0363	Tyr Ile Lys	C21H34N4O5	445.237	422.253	0.355	4.4663	2-search-DB	--	--	--	20204	14183	4991	32576	10342	15759	5400	3769	14403	4679	6937	12342	6405	7396	5005	4495	531	1566	5513	1588	2383	2374	9061	46072	5082	54295	3511	14856	20626	4371	3217	8833	8762	9153	8682
POS	P0364	Oleoyl-L-carnitine	C25H47NO4	448.342	425.351	0.4292	8.7588	2-search-DB	13962055	HMDB0005065	--		57772	92158	8514	176188	55578	7087	749833	251624	1644	207398	101307	35967	54493	59993	100344	271	11721	140226	315	126235	19451	28265	4931	11579	18904	318	44547	26502	827	5521	129843	128351	130435	130455
POS	P0365	1,11-Undecanedicarboxylic acid	C13H24O4	209.155	244.167	0.6501	6.3884	2-search-DB	505-52-2	HMDB0002327	--	6622	64598	54136	59599	48378	57405	68100	58947	56359	50608	48382	86983	49813	56530	51720	62179	57042	52365	51499	61106	51468	54847	51442	57297	50362	52799	51418	61020	50308	54796	59756	49327	49838	50082	50943
POS	P0366	Oleoyl-L-carnitine	C25H47NO4	470.327	425.351	0.4107	8.6022	2-search-DB	13962055	HMDB0005065	--		14394	13439	461	22735	8168	1287	139494	19264	250	31434	9124	6378	13104	7958	34265	132	1918	20564	124	17741	4524	1258	231	636	985	207	26162	5735	259	175	20382	20587	19928	20462
POS	P0367	1,2-Diarachidonoyl-sn-glycero-3-phosphocholine	C48H80NO8P	812.556	829.562	0.3861	13.0803	2-search-DB	17688298	HMDB0008443	--		114928	166034	160456	71777	49957	203832	29286	34737	25171	25036	66685	75398	470562	101068	77921	271451	93665	63478	56701	30598	39669	40937	39335	18434	34050	28427	167402	38323	42290	217023	124824	122597	93477	99816
POS	P0368	L-Carnitine	C7H15NO3	144.102	161.105	0.5536	1.1003	2-search-DB	--	HMDB0000062	C00318		2695503	1946144	3156488	2022383	744344	559892	1645756	2285034	374320	2432822	1665290	1265326	811878	1277539	640805	60180	429887	1498909	199538	900899	953150	979836	347053	1319894	468111	320366	1231090	980985	256957	1239981	1177467	1182402	1182299	1175883
POS	P0369	L-Carnitine	C7H15NO3	144.102	161.105	0.5762	1.738	2-search-DB	--	HMDB0000062	C00318		988811	803748	539460	1601668	700795	177183	708042	902459	93041	910886	559963	1330106	261625	451543	590321	17569	98291	473670	44147	914699	1050886	985836	86461	1243935	184856	86878	1322139	343868	69397	599553	856748	765075	895849	745906
POS	P0370	1,2-Didecanoyl PC	C28H56NO8P	566.381	565.374	0.7661	10.7679	2-search-DB	3436-44-0	--	--	45204	309401	53018	474046	170520	282304	304983	105652	273422	507451	65467	211324	14283	8989	172716	805363	180306	8179	46832	1049680	252994	562620	745181	571539	523751	792450	773617	544673	523312	686038	1376016	635395	575768	635354	639874
POS	P0371	Lauroyl-L-carnitine	C19H37NO4	344.28	343.272	0.7908	7.1398	2-search-DB	25518541	HMDB0002250	--		1550493	925387	66936	3197111	850884	57295	2438853	3422895	28293	1186269	1099649	193479	184884	908787	612805	7817	129508	1120448	10503	467431	2736810	3308493	120525	919946	501083	32578	6039022	1527345	37437	1755469	1635098	1641925	1639044	1646728
POS	P0372	Lauroyl-L-carnitine	C19H37NO4	366.264	343.272	0.678	7.9786	2-search-DB	25518541	HMDB0002250	--		36829	15583	660	43404	4629	474	79164	74663	4562	40231	15073	1671	3198	4984	5154	383	1049	18551	240	3105	5453	4651	164	532	384	293	18183	2237	383	2077	9309	9081	9821	9342
POS	P0373	Trp Val Arg	C22H33N7O4	460.27	459.259	0.3607	10.9524	2-search-DB	--	--	--	22500	125	33	57	107	72	58	65	8	63	84	77	92	161	185	113	57	35	96	214	72	217	7	179	123	71	108	75	79	74	95	3423	3639	3717	3919
POS	P0374	1,2-dipalmitoyl-sn-glycero-3-PC	C40H80NO8P	716.551	733.562	0.3471	12.3148	2-search-DB	63-89-8	--	--	45182	208487	173627	171481	190507	194689	192668	203719	201266	192742	204645	241570	222835	247445	228666	95105	236027	241456	243892	279093	230603	258181	248587	279397	287516	283995	272854	235196	186347	260128	322521	222367	235057	226302	235812
POS	P0375	1,2-Dipalmitoyl-sn-glycero-3-phosphoethanolamine-N-methyl	C38H76NO8P	688.52	705.531	0.5816	11.2275	2-search-DB	3930130	HMDB0010567	--		89173	353077	272219	364470	404188	308860	293637	445154	319264	271263	590605	369833	366107	354387	528142	374064	351855	372758	373120	208425	153785	380762	398444	200865	450313	437471	570295	223118	428518	418015	354171	361700	366594	362410
POS	P0376	Undecanoic acid	C11H22O2	228.196	186.162	0.4196	9.313	2-search-DB	--	HMDB0000947	C17715		2522176	685874	2149467	2345142	1354916	2545959	2245935	729041	2402690	883558	734849	810131	1264664	938266	853972	897053	1655477	1326142	651505	1521993	959977	555316	1197735	1609985	735941	2714892	485421	908495	1026364	553749	1478094	1313160	1257978	1380659
POS	P0377	1-Eicosene	C20H40	319.285	280.313	0.3182	11.5543	2-search-DB	--	--	--	97723	109602	136810	62184	67265	76986	53656	71220	77256	71640	73363	103446	137376	75403	60231	80552	76660	64781	105484	55828	49868	46315	122447	59236	50107	50932	52862	84227	44133	90151	47941	73427	69612	70702	74257
POS	P0378	Undecanoic acid	C11H22O2	250.178	186.162	0.5345	7.0732	2-search-DB	--	HMDB0000947	C17715		776723	752347	669949	642553	696753	681535	807221	899461	673064	725477	796106	711878	710656	685500	725097	1007044	733068	990122	1004336	1059231	670681	710084	977304	649448	624906	657220	725400	658796	679087	660391	791170	753863	781979	785925
POS	P0379	Zidovudine	C10H13N5O4	290.086	267.097	0.3924	1.1743	2-search-DB	--	HMDB0014638	C07210		228658	328372	417489	230992	376480	231533	180932	597376	131379	129612	392512	287894	61877	229803	298020	68655	81438	254493	66770	96291	669704	1307538	369381	349349	482201	195845	605548	924086	177246	511431	513073	551966	529972	552571
POS	P0380	Nicotinamide adenine dinucleotide (NAD)	C21H27N7O14P2	664.116	663.109	0.4736	0.893	2-search-DB	53-84-9	--	--	101	55023	43573	25564	53906	10835	8380	54730	50287	9004	96270	30752	24445	32931	27078	14979	522	4973	41140	242	43574	27313	23598	1148	48150	8790	553	35107	18983	428	36739	26467	27102	27353	25883
POS	P0381	Nicotinamide adenine dinucleotide (NAD)	C21H27N7O14P2	664.116	663.109	0.6549	1.5209	2-search-DB	53-84-9	--	--	101	70089	24910	26755	48389	9473	5129	36833	75189	995	72770	60992	17939	12683	18805	11080	124	1845	20770	297	51635	37436	39122	2001	16954	10100	1034	48229	9341	98	43199	23616	23752	23820	23957
POS	P0382	Nicotine	C10H14N2	163.124	162.116	0.4571	13.2215	2-search-DB	--	HMDB0001934	C00745		16166	20448	20037	21042	16003	17298	13680	13172	15926	22368	17828	14457	18755	14448	14624	9582	11838	19682	9674	16023	14549	10623	15096	13832	13848	13345	14303	7075	13381	15989	16802	16040	16402	14705
POS	P0383	(+)-alpha-Pinene	C10H16	251	136.125	0.3707	8.0287	2-search-DB	7785-70-8	--	C06306	41108	45713	37941	37899	47537	38245	36527	33753	36475	36580	37004	38794	39064	38803	48660	39208	39937	42422	40366	41496	36450	40792	31430	41128	33812	44876	36945	29306	38367	42635	33139	43260	43350	43396	42324
POS	P0384	xi-Tetrahydro-6-propyl-2H-pyran-2-one	C8H14O2	160.133	142.099	0.4221	11.0986	2-search-DB	--	HMDB0038310	--	93034	72434	69984	70856	60991	52098	49410	71834	64857	54857	66832	59458	56281	73019	73189	49714	66746	80602	56559	64565	54287	60827	56804	63088	60363	59199	54752	57939	63783	61630	61704	66449	65807	64251	65891
POS	P0385	Latanoprost ethyl amide	C25H39NO4	418.295	417.288	0.461	7.5963	2-search-DB	--	--	--	45716	14083	10619	444	17609	5000	1089	26393	14985	64	11587	7050	3364	1599	8608	6653	98	1269	11820	135	3260	13780	17505	1163	7047	4639	108	33357	18197	135	5662	13203	13218	13419	13361
POS	P0386	(+)-trans-Chrysanthemic acid	C10H16O2	354.285	168.115	0.5174	7.2559	2-search-DB	4638-92-0	--	C09842		33967	69138	36728	46255	36126	27921	14577	38013	34762	29978	45871	66519	44154	76931	38091	43185	47824	30625	43695	40231	30840	43389	35115	24423	42291	13737	41493	43645	25621	16552	29356	29660	29356	30967
POS	P0387	L-phenylalanyl-L-proline	C14H18N2O3	263.139	262.132	0.6558	4.6108	2-search-DB	7669-65-0	--	--	23997	162208	37850	184730	56314	142992	103330	47401	82222	134193	19931	79230	187749	46404	102930	200092	20839	78608	58310	57185	36252	7459	44467	259642	21668	235995	101632	21594	43155	107594	6241	51084	47264	53212	43971
POS	P0388	L-Phenylalanine	C9H11NO2	166.086	165.079	0.792	2.1513	2-search-DB	63-91-2	HMDB0000159	C00079	28	419809	308673	724110	289933	612162	425944	301097	449116	554019	389603	450271	302651	221164	386878	641457	142557	229651	213369	190366	181075	247507	325354	702272	279488	1035274	395958	283091	367320	481663	227063	465831	471333	468227	471319
POS	P0389	Vidarabine	C10H13N5O4	573.168	267.097	0.2975	0.9293	2-search-DB	5536-17-4	HMDB0014340	D06298	3020	128551	123138	61780	174113	45154	33718	67977	198624	31692	147759	70871	58732	7714	21503	38695	20108	24579	88495	20125	12390	3952	33221	29374	53450	38994	22479	23979	4245	22794	19505	14734	14705	14580	14911
POS	P0390	Varenicline	C13H13N3	212.118	211.111	0.3848	4.8859	2-search-DB	--	HMDB0015398	--		231	257	225	356	2738	103	7760	7291	210	53	5890	3122	297	57	3704	231	599	191	264	152	415	87	1358	1546	121	1092	3723	2840	43	24	5166	5182	5153	5175
POS	P0391	NH-DVal(NMe)-Val-OMe	C12H24N2O3	489.361	244.179	0.3607	10.4265	2-search-DB	--	--	--	65477	241	14	7	24	44	72	27	28	368	45	28	12	23	27	22	100	6	40	166	4	12	4	15	10	35	44	22	24	45	9	1046	1049	1048	1028
POS	P0392	Neostigmine	C12H19N2O2	270.155	223.145	0.3663	4.0981	2-search-DB	--	HMDB0015472	C07258		636	245	309	218	246	357	150	318	1006	204	1278	545	177	281	253	222	176	228	134	129	198	80	224	198	82	143	427	149	129	22	3515	3592	3346	3358
POS	P0393	Napelline	C22H33NO3	404.207	359.246	0.2604	7.545	2-search-DB	5008-52-6	--	C08700		4805	3677	1889	1042	3528	2856	3068	5339	4198	2725	1016	1270	284	751	794	1568	1193	1016	3510	2873	5602	284	139	13664	17089	9851	12259	6054	11952	8852	5103	5141	5227	5174
POS	P0394	Norverapamil	C26H36N2O4	441.281	440.267	0.3442	7.0836	2-search-DB	--	HMDB0060540	--		337874	369178	359622	516952	470689	552586	457064	330350	419522	463670	492077	608407	658404	502499	460771	714481	728775	558761	520934	721507	278933	416575	600331	449926	431993	378421	547232	443704	504881	417997	600212	602229	605405	601735
POS	P0395	Zearalenone	C18H22O5	301.141	318.147	0.3816	11.6678	2-search-DB	17924-92-4	--	C09981	40980	34863	53801	39231	33015	41875	29939	33544	40772	38411	44549	36998	24815	39946	31453	25031	30552	33825	33671	32443	42646	29098	35073	70171	95991	30203	33832	33634	47121	32951	29626	40586	42999	38064	43887
POS	P0396	Nialamide	C16H18N4O2	281.138	298.143	0.371	8.3527	2-search-DB	51127	--	D07337		2935	2066	2220	3006	2848	1955	2547	2574	2759	2888	3646	2411	2394	3649	2349	2280	1897	2361	6199	2417	3019	1535	2999	2515	2352	1449	2235	3233	1708	1963	26761	26589	26585	26576
POS	P0397	(2R,3S,4S,5R,6S)-2-(hydroxymethyl)-6-[4-[(E)-3-hydroxyprop-1-enyl]phenoxy]oxane-3,4,5-triol	C15H20O7	295.113	312.121	0.3966	8.3693	2-search-DB	--	--	C05855		4800	5414	4640	5096	5284	5301	5145	4677	4642	5471	4934	4960	5045	4413	4422	3667	3826	5074	6933	5071	5038	3981	4096	4412	4253	4020	3514	4877	4477	4447	18806	18726	18723	18847
POS	P0398	Zingerone	C11H14O3	195.102	194.094	0.3818	8.7903	2-search-DB	122-48-5	HMDB0032590	C17497	71737	79630	49930	42908	50898	68987	45284	65428	50884	58565	66318	54326	57637	96093	50512	80615	53488	58276	49084	95071	48717	62999	54636	55176	51588	54298	53873	53089	54479	61114	49649	46965	48142	47547	47323
POS	P0399	-Dodecalactone	C12H22O2	216.196	198.162	0.5448	6.126	2-search-DB	713951	HMDB0037742	--		414534	365536	375200	303056	293489	386354	370697	325185	347083	311722	399506	325094	361256	317120	317188	389455	369495	406283	324167	360826	343274	326396	366681	345257	226400	299348	345846	317453	337334	325020	309287	311571	312618	310994
POS	P0400	-Dodecalactone	C12H22O2	240.196	198.162	0.5022	7.1978	2-search-DB	713951	HMDB0037742	--		35632	22933	27502	24172	30811	28774	23093	26794	29506	25134	43539	25500	25347	22594	30344	25027	30725	29091	25287	27645	17118	26531	26050	28532	24086	24300	8247	23471	27783	19874	26120	25979	26595	26665
POS	P0401	L-Tyrosine	C9H11NO3	182.081	181.074	0.6011	1.247	2-search-DB	--	HMDB0000158	C00082		195284	145430	207632	127426	146257	114085	145554	160086	93821	253159	128326	87054	78679	100054	134102	37708	70501	111894	49326	87068	32163	42253	216438	56171	185068	92096	50706	40441	71319	33285	112465	114145	114213	113055
POS	P0402	-Nonalactone	C9H16O2	198.149	156.115	0.3897	5.6894	2-search-DB	104610	HMDB0031531	--		218084	96027	112318	80532	94136	117943	100725	130023	103372	69590	273879	70104	76099	88237	121850	100927	72079	97032	78369	84836	74096	91429	93643	80885	53458	56627	165501	70927	80456	56895	59487	59680	60601	59685
POS	P0403	-Nonalactone	C9H16O2	223.064	156.115	0.3481	9.2343	2-search-DB	104610	HMDB0031531	--		2071	1802	1520	1755	1880	1598	1888	2611	1648	1801	1521	1289	1645	1882	1192	816	1454	1679	1297	1713	1330	1256	2315	2154	1655	2021	1489	2203	2016	1673	7994	8720	9044	8547
POS	P0404	-Nonalactone	C9H16O2	223.064	156.115	0.3544	10.8739	2-search-DB	104610	HMDB0031531	--		1360	994	768	892	852	1146	920	1034	1145	727	717	952	807	624	430	704	443	675	1020	497	918	725	1030	831	779	861	832	702	1266	625	6309	6432	6579	6431
POS	P0405	-Nonalactone	C9H16O2	223.064	156.115	0.3439	11.7429	2-search-DB	104610	HMDB0031531	--		17190	27380	15027	15917	21657	18078	12781	11116	13277	10480	12480	23642	10422	8762	11293	12001	9827	12236	11803	12809	12128	23978	11382	9324	10348	13419	9215	9507	11707	10515	30967	31198	28609	29863
POS	P0406	-Undecalactone	C11H20O2	226.18	184.146	0.5959	12.5818	2-search-DB	104676	HMDB0038311	--		15010	11289	27532	8587	94308	13045	10250	19407	17035	11806	90200	8840	54638	13794	117953	19172	10898	15320	18987	14729	14637	19681	11980	68105	26876	17671	49686	24840	22079	14214	40963	40824	40889	40673
POS	P0407	-Undecalactone	C11H20O2	226.18	184.146	0.6749	6.3884	2-search-DB	104676	HMDB0038311	--		1898750	1374863	1535459	1213171	1451727	1535399	1369214	1397473	1491688	1296705	2448490	1350688	1459519	1253105	1731771	1403802	1362645	1359461	1337805	1411145	1227519	1280611	1471312	1280773	1305747	1336065	1533480	1287548	1407248	1276456	1298172	1293218	1300110	1297560
POS	P0408	-Undecalactone	C11H20O2	369.298	184.146	0.5236	13.1732	2-search-DB	104676	HMDB0038311	--		87607	87632	108827	102200	79018	104592	97188	85823	89237	120008	87817	108166	95857	90699	84170	98267	82460	82427	81662	80394	101349	109955	88389	95119	88680	91527	111524	84858	88822	93629	103852	100820	103820	103657
POS	P0409	L-Tryptophan	C11H12N2O2	205.097	204.09	0.4793	5.453	2-search-DB	73-22-3	HMDB0000929	C00078	33	54238	74262	65870	33429	67879	193994	33824	216185	35912	43629	54141	29691	14915	47132	60430	9848	20643	28874	15767	22090	12057	36884	86744	15344	45487	32602	21124	12829	19756	11174	45314	46131	45505	43764
POS	P0410	L-Tryptophan	C11H12N2O2	205.097	204.09	0.7733	4.1692	2-search-DB	73-22-3	HMDB0000929	C00078	33	311561	302191	565939	189037	422804	259380	182908	340085	211481	300189	213220	182355	93365	267595	355446	64929	100979	154120	86461	90366	91109	178305	455148	100885	521055	180503	133909	86670	142955	84906	245224	247285	248542	245860
POS	P0411	L-Tryptophan	C11H12N2O2	187.097	204.09	0.2671	4.5455	2-search-DB	73-22-3	HMDB0000929	C00078	33	325362	230648	55061	322730	55960	7216	169213	308606	5125	247197	165895	80672	34457	173517	12135	753	13149	112715	2820	68407	206926	137331	14144	228584	69855	11309	151704	70394	23398	103571	127353	127431	126782	126766
POS	P0412	Nialamide	C16H18N4O2	263.122	298.143	0.3274	5.32	2-search-DB	51127	--	D07337		63093	61852	16825	38970	25762	4583	47832	61687	1912	68557	65218	28640	11901	38973	18258	1254	2498	60422	6333	34069	14647	217	9708	275	13194	8363	21482	12192	7890	14750	21771	22286	22250	22250
POS	P0413	zinniol	C15H22O4	284.172	266.152	0.3696	4.4805	2-search-DB	--	--	C10840		8307	1666	3062	1512	4301	2080	1535	4963	1921	1695	12272	6382	836	3422	5547	1037	1752	1529	1959	2580	1906	2465	2000	1336	8651	639	6858	2716	1247	1468	3535	4984	4338	4767
POS	P0414	O-11	C13H26O3	253.18	230.188	0.3907	9.3345	2-search-DB	119290-12-9	--	--	62969	183067	154028	162228	160616	161954	149337	156643	148179	167240	161271	162035	168739	156441	160270	180960	159295	153098	174480	181177	166738	167116	157368	161454	176303	163021	154185	157115	164767	159513	162927	153043	153043	154734	152692
POS	P0415	(3,4-Dihydroxyphenyl)ethanol	C8H10O3	137.046	154.063	0.3447	2.1162	2-search-DB	10597601	HMDB0005784	--		106800	37537	139399	130394	70363	54661	37531	140463	269522	20671	186246	234167	28799	553790	74275	1825	54474	49464	125913	8307	70128	51507	154416	86400	196699	81768	63731	61351	310096	45980	128116	147287	141596	142610
POS	P0416	Dicyclohexylamine	C12H23N	228.196	181.183	0.4521	7.0732	2-search-DB	101-83-7	--	C14686		19143972	14018894	14881122	12468685	13982526	14400692	12332909	12606178	14175593	13166992	19764220	14270246	15413984	13606294	14616346	14762077	15063210	14005468	14484148	15386611	13484763	13045937	14854807	13304009	13627416	14151569	18798281	13599248	14266291	19170062	13680038	13584123	13702744	13684566
POS	P0417	Val Phe Ala	C17H25N3O4	318.162	335.185	0.2665	4.2379	2-search-DB	--	--	--	17295	27487	18746	45443	20489	27655	19825	11377	21414	60728	11020	33842	17711	6812	23403	60953	1745	1937	7001	16313	2508	4826	16086	2771	1886	3859	831	4628	11476	9264	6208	20382	20041	20498	20379
POS	P0418	Val Ile Leu Asp	C21H38N4O7	476.306	458.274	0.4924	4.7634	2-search-DB	--	--	--	242461	31231	27473	26182	27150	20413	26675	31701	20335	36334	24155	43850	62501	24851	33493	24987	27788	22096	21435	24143	17500	15006	12880	18768	18728	15615	19355	24728	14691	16132	18838	33638	33427	33939	33955
POS	P0419	L-Glutamine	C5H10N2O3	191.04	146.069	0.371	1.2271	2-search-DB	56-85-9	HMDB0000641	C00064	18	154382	206947	38621	84024	28949	17282	75300	127204	7542	134925	124030	184766	18176	59342	64014	626	2654	131013	1951	40442	80830	165520	205855	33285	25028	44908	120190	25982	40476	236661	109471	122944	125508	124213
POS	P0420	L-Glutamine	C5H10N2O3	147.076	146.069	0.7594	1.4368	2-search-DB	56-85-9	HMDB0000641	C00064	18	398294	633850	249400	417502	110901	181907	574431	781299	126434	1152408	1771195	513575	209868	207023	88974	10944	41499	474081	82445	369372	89998	193930	306268	165551	195759	109728	192327	187851	54541	271374	486351	455811	459620	436071
POS	P0421	1'-Acetoxychavicol acetate	C13H14O4	298.11	1352.97	0.3451	6.3892	2-search-DB	--	HMDB0041005	--		22821	16059	13439	13394	15800	14618	16146	15167	13651	13105	23288	12101	13726	12137	16072	12442	10900	9474	11809	12679	12572	11230	10139	13944	10059	5975	17513	11718	11539	10554	11778	11589	11656	11425
POS	P0422	1-(1Z-Hexadecenyl)-sn-glycero-3-phosphocholine	C24H50NO6P	480.309	479.338	0.7507	9.948	2-search-DB	97802534	HMDB0010407	--		35156	14389	30792	24560	43797	38939	136155	19592	124489	64935	64521	17696	41342	18450	104024	68066	20978	12839	101091	50925	960	605	2253	246	19495	10903	823	673	14513	753	44142	42936	44513	42271
POS	P0423	1-(1Z-Octadecenyl)-2-(5Z,8Z,11Z,14Z-eicosatetraenoyl)-sn-glycero-3-phosphocholine	C46H84NO7P	794.6	793.598	0.6568	11.2853	2-search-DB	97802567	HMDB0011253	--		1672256	874609	1985117	1014978	1635650	332655	507126	348118	1314528	730495	350777	1425278	1804354	720433	1842065	2700820	2909357	2793735	3148195	3049349	2130124	1983509	1787015	718252	433888	455559	1186767	1173773	424392	1383705	1983979	1808509	1982231	2011977
POS	P0424	Val Asp Leu	C15H27N3O6	346.202	345.19	0.3819	5.6937	2-search-DB	--	--	--	23333	35071	36472	25437	32439	26108	26350	36687	32339	24344	32426	26447	27456	33898	22871	13339	29147	29806	32210	26916	28464	25284	24822	32424	25194	17259	23367	21289	23356	21862	21177	29543	28873	29466	27635
POS	P0425	Lauroyl-L-carnitine	C19H37NO4	344.28	343.272	0.7682	8.5678	2-search-DB	25518541	HMDB0002250	--		85877	44199	829	145377	29265	134	117347	166406	189	39781	66209	3504	3255	38715	18758	69	2446	35636	60	11385	129881	150001	1790	50334	11908	334	273865	73671	408	91022	72017	71298	71861	73061
POS	P0426	Lauroyl-L-carnitine	C19H37NO4	344.28	343.272	0.6792	9.1095	2-search-DB	25518541	HMDB0002250	--		15308	8748	296	34059	7543	319	27409	33716	3314	7152	10474	831	1018	9103	3721	211	1831	11615	140	2558	27128	25236	446	9127	4210	126	107514	17355	550	17592	28240	27466	26935	24950
POS	P0427	Cyclohexylacetic acid	C8H14O2	302.232	142.099	0.3742	6.1044	2-search-DB	5292217	HMDB0031403	--		46909	49860	21354	140657	8586	1036	43338	86969	989	27105	14276	6848	2733	29097	3814	703	662	10125	1075	7402	68186	61758	15929	101022	10680	2748	52782	26497	3755	29087	21988	22500	22937	23093
POS	P0428	Octanoyl-L-Carnitine	C15H29NO4	402.083	287.21	0.3697	5.9006	2-search-DB	--	--	C02838		38916	39660	36269	38853	37123	39165	41448	37162	37547	40708	36455	38596	43050	44448	38173	42901	41239	38990	39297	44217	41430	41803	41129	42623	34507	40412	40109	42844	36862	37486	42014	41897	41584	41381
POS	P0429	Octanoylcarnitine	C15H29NO4	288.217	287.21	0.7898	5.8197	2-search-DB	14919-35-8	--	--	85173	1215337	748824	64091	2097577	269446	32429	983076	2591710	14842	816175	512819	142196	105615	656913	201468	502	59911	638186	1756	230677	1517676	1385681	77741	734262	181050	19437	1846353	702378	22317	547334	683099	688776	688620	684645
POS	P0430	Oleamide	C18H35NO	282.279	281.272	0.7213	12.8393	2-search-DB	301-02-0	HMDB0002117	C19670	4115	2030483	771471	668119	680828	2684278	1042564	447481	925225	1120653	396860	2384864	597276	421918	508977	2141251	727751	1598202	690783	416695	826865	791155	430737	429324	565913	548633	1192443	968967	566174	641112	202936	1545990	1434014	1398931	1397146
POS	P0431	L-Carnitine	C7H15NO3	340.249	161.105	0.5475	6.3838	2-search-DB	--	HMDB0000062	C00318		80176	62426	3471	166734	7957	1382	89793	210717	18163	67756	37415	15040	11246	47302	8380	13618	13857	58225	14689	21973	64313	64417	2163	25543	26246	566	46068	21742	14640	22564	47513	47599	47745	47924
POS	P0432	Oleamide	C18H35NO	282.279	281.272	0.7075	12.1663	2-search-DB	301-02-0	HMDB0002117	C19670	4115	2421882	774125	702453	705177	3432549	1129740	437525	2998159	1163051	1081874	6546540	1257915	811051	1353173	4221505	647348	2138795	1414472	941960	664516	2363426	1120011	992379	1567319	1661002	2987242	2903777	1673655	1361160	476865	2549388	2533535	2509079	2521681
POS	P0433	Cyproheptadine	C21H21N	288.181	287.167	0.3197	4.3809	2-search-DB	--	HMDB0014578	C06935		129177	215690	70685	209495	20872	12558	71242	146149	1705	73622	59690	60416	3382	67685	1292	239	631	44557	324	17224	79529	182271	2075	157003	2678	1043	68996	47898	1389	33342	68636	70153	69255	70090
POS	P0434	L-Methionine	C5H11NO2S	150.058	149.051	0.5105	1.1234	2-search-DB	--	HMDB0000696	C00073		97586	80175	165242	74176	136907	103781	90949	101339	94637	80146	96722	93160	68022	88271	137908	8628	68294	78405	49118	71005	37904	54299	273642	58802	200887	113301	52060	54424	96792	33745	95804	96688	97801	97930
POS	P0435	(3,4-Dihydroxyphenyl)ethanol	C8H10O3	137.046	154.063	0.356	2.5777	2-search-DB	10597601	HMDB0005784	--		156020	44868	171984	209251	187064	66612	42555	200430	290892	38506	188280	83092	62217	236765	123605	7588	58629	68372	117129	15962	119299	104814	231162	138878	426215	143697	148063	102582	455879	69869	178002	183799	186174	189050
POS	P0436	Cytosine	C4H5N3O	112.051	111.043	0.3884	13.2495	2-search-DB	71-30-7	HMDB0000630	C00380	283	23470	23491	20156	20001	18646	21043	22764	17484	24266	20695	20443	18317	16525	19234	19432	17499	18571	17381	10590	14334	11541	13992	19899	14111	13688	16562	14799	15739	16392	17846	19643	19213	19237	18811
POS	P0437	(3,4-Dihydroxyphenyl)ethanol	C8H10O3	309.127	154.063	0.3406	6.3843	2-search-DB	10597601	HMDB0005784	--		675135	715129	308499	400374	270010	120430	509607	594020	182015	828967	528518	285597	167660	386944	267018	14901	149642	931884	133827	328317	181	152559	109351	614	3312	3000	164491	87396	67903	148	331967	311913	320165	330767
POS	P0438	(3,4-Dihydroxyphenyl)ethanol	C8H10O3	309.127	154.063	0.3185	5.3118	2-search-DB	10597601	HMDB0005784	--		8099309	7957118	3049587	4822725	2830970	1480835	5585614	7110109	1345234	8680276	6706840	3434712	2167369	5133404	3045110	392558	786218	6379106	1131550	4086357	14279	10652	2153	24421	90912	143801	981	466773	295	886	2502948	2523217	2508566	2535725
POS	P0439	Daidzin	C21H20O9	439.101	416.111	0.4673	4.3232	2-search-DB	--	HMDB0033991	C10216		39257	28261	46803	37228	52528	40858	14156	76092	22490	28311	85948	36764	19816	62819	80055	10447	5533	39875	10931	13993	47807	45869	5694	22761	252	454	36318	17672	4452	36786	34099	34024	35121	34358
POS	P0440	D(-)-hydroxy butyric acid	C4H8O3	209.102	104.047	0.5344	2.7001	2-search-DB	300-85-6	--	--	125	2561	429	705	389	628	891	584	702	348	443	2414	1080	294	613	1127	122	148	339	253	84	324	145	300	193	102	206	1161	135	227	75	4290	4281	4338	4302
POS	P0441	D-Tagatose	C6H12O6	203.052	180.063	0.6508	0.7851	2-search-DB	87-81-0	HMDB0003418	C00795	58151	215316	186640	262123	138424	333803	264588	167078	172394	356403	161320	119856	169268	107481	115517	258739	207870	245203	131219	334061	119035	76084	59252	251407	58392	124088	165756	58253	88658	74575	59714	181740	184483	184605	182592
POS	P0442	D-Tagatose	C6H12O6	145.049	180.063	0.6375	1.0998	2-search-DB	87-81-0	HMDB0003418	C00795	58151	4245491	3397205	1918000	3469685	1109123	913970	2794327	3789716	572564	4132043	2725526	2138581	1435625	2128323	1044372	193981	727217	2554216	322033	1536283	4007666	1702239	619572	2106117	840880	1307792	2090937	1602428	458234	5466615	2025188	2028618	2022809	2022761
POS	P0443	Lauric acid diethanolamide	C16H33NO3	288.253	287.246	0.4162	6.8661	2-search-DB	120401	HMDB0032358	--		47516	48811	40449	48517	39645	41713	47284	48334	42902	47703	46144	39439	47286	42952	42172	46472	42178	43842	46955	44226	43509	45207	42985	46359	47637	48550	54761	46918	48621	50454	52951	53249	53331	53055
POS	P0444	D-Tagatose	C6H12O6	145.049	180.063	0.6354	1.764	2-search-DB	87-81-0	HMDB0003418	C00795	58151	1670068	1413521	1080200	1399462	1135915	891214	1305927	1635758	233511	1676817	1321183	793568	454725	1018015	303670	30458	202218	826807	46261	1595584	797258	1690022	543269	1009466	310367	138377	794640	1534608	123141	733023	1540515	1479567	1492767	1320847
POS	P0445	L-Methionine	C5H11NO2S	150.058	149.051	0.6112	1.9504	2-search-DB	--	HMDB0000696	C00073		90985	42241	149960	72613	103273	66154	22874	96556	76400	34267	91595	39716	19371	64252	112431	13157	20288	28883	15306	18267	23885	50577	262125	19044	105924	53032	32912	26870	62516	18506	56471	56052	58465	55443
POS	P0446	(R)-(-)-2-Phenylglycinol	C8H11NO	120.081	137.084	0.4501	2.1513	2-search-DB	56613-80-0	--	--	45040	224309	155168	358435	145907	298226	211498	152381	252382	273882	216622	220588	158841	106525	193802	332194	73593	113491	106176	92865	88614	130023	169940	341779	135025	516281	190830	145353	175522	225426	118603	229537	233011	229846	233445
POS	P0447	Val Thr Val Leu Val	C25H47N5O7	568.299	529.347	0.313	4.7349	2-search-DB	--	--	--	264340	16429	8347	7646	16977	20158	5819	7539	18168	6097	13333	33912	8649	12810	22681	27179	1162	6280	5500	468	3990	4919	26759	6945	10431	19713	7748	5204	9335	5238	6109	12142	11931	12490	12169
POS	P0448	D-Tagatose	C6H12O6	145.049	180.063	0.6294	1.5409	2-search-DB	87-81-0	HMDB0003418	C00795	58151	1683288	1407893	1144137	1585848	548116	342855	1166896	1888542	202345	2004090	1339011	987619	721085	1064700	571619	58063	313442	1244039	83470	626379	608537	684893	203967	927628	668975	190657	1057657	508497	217080	820647	880118	893803	863762	903068
POS	P0449	(R)-Butyrylcarnitine	C11H21NO4	232.155	231.147	0.8039	4.3899	2-search-DB	25576403	HMDB0002013	--		1150840	2320487	124914	5450014	79386	39452	732147	1615025	11466	1382559	1918000	165433	241691	378104	80534	2175	47166	2320059	4985	340907	840842	1234907	83180	2502248	87064	11027	1054071	1306435	23371	1084402	1450114	1441464	894214	1428154
POS	P0450	(R)-Butyrylcarnitine	C11H21NO4	232.155	231.147	0.8002	4.8941	2-search-DB	25576403	HMDB0002013	--		3171506	2441622	310375	3012232	253393	49918	1260547	4264431	15636	4420067	2041282	583996	413763	1433886	171276	3144	106246	1301546	8819	653110	975572	1340736	689363	1408849	185613	38824	1092724	686009	278037	820873	1273744	1252777	1265883	1274386
POS	P0451	(R)-Butyrylcarnitine	C11H21NO4	232.155	231.147	0.8178	3.4404	2-search-DB	25576403	HMDB0002013	--		47226138	32882850	6153655	42250187	5088453	1226238	16844225	58649900	528474	51312680	32353193	10832363	6597448	22262815	3095793	106181	1551108	19893379	198750	9669141	16558902	23970741	2626125	21482973	3120103	648027	18234485	12400737	618238	18278275	20050834	20097192	20128581	20186183
POS	P0452	11 -Prostaglandin E2	C20H32O5	375.215	352.225	0.5849	5.9083	2-search-DB	38310906	HMDB0060041	--		5675	136	55112	90	168	12835	82	3451	1709	2414	2051	2378	112	79	303	1741	3592	1730	608	111	109	2440	21027	133	205	8256	2916	158	2255	473	5806	5652	5937	5999
POS	P0453	Risperidone	C23H27FN4O2	158.096	410.212	0.3734	13.2382	2-search-DB	--	HMDB0005020	D00426		57639	79668	61082	75654	60302	62782	60034	62506	68076	62304	66417	72518	65926	61606	58922	56636	66214	62373	86545	64488	62679	66325	64714	64071	69293	97864	63071	70071	65690	66322	69976	70408	71199	69454
POS	P0454	p-cresol	C7H8O	91.0544	108.058	0.3795	8.3579	2-search-DB	106-44-5	HMDB0001858	C01468	4236	159	96	43	120	123	111	45	89	68	138	119	39	113	60	75	172	110	83	231	74	52	25	129	120	28	80	130	98	71	97	1301	1243	1298	1302
POS	P0455	N-methylundec-10-enamide	C12H23NO	244.191	197.178	0.4228	6.3878	2-search-DB	--	--	--	65467	3176187	2302339	2513273	1983170	2398834	2556684	2290279	2354032	2350620	2084160	3983394	2207381	2413123	2158560	2739588	2389936	2360412	2349202	2320238	2462864	2084750	2129125	2442121	2183066	2037419	2202854	2521618	2116977	2298200	2121561	2140554	2159558	2165785	2154697
POS	P0456	Topiramate	C12H21NO8S	384.068	339.099	0.3695	1.1354	2-search-DB	--	HMDB0005034	C07502		7833	16963	26459	6783	30849	14159	9391	38329	17517	9215	28386	19875	2374	5337	32012	574	1549	42708	7551	7665	4956	6967	38447	7207	47613	22375	10205	26247	18884	7294	20032	20490	20369	20670
POS	P0457	Dimethylmaleic acid anhydride	C6H6O3	144.063	126.032	0.4305	0.7347	2-search-DB	62565-79-1	--	--	264031	7498919	6939692	3538294	6720169	3457551	2029630	7543404	6726627	1900767	8282660	6962375	5667817	4969129	4978538	3020643	1166911	2509813	7119938	1818795	6408848	28801	9579	21667	53105	246098	519250	22754	15571	17711	14124	3527902	3507819	3528663	3528504
POS	P0458	Choline	C5H13NO	104.107	103.1	0.7885	1.3839	2-search-DB	62-49-7	HMDB0000097	C00114	56	1971939	715949	3805830	1157196	3337516	5157006	1141810	957359	4119092	766752	493945	1058784	573509	1189223	1959153	1543118	385659	408409	715379	504856	2080012	2368714	2195461	2260060	10351431	2207809	2711274	427729	3248716	999840	3017036	3048439	3018463	3057926
POS	P0459	Choline	C5H13NO	104.107	103.1	0.6453	7.0898	2-search-DB	62-49-7	HMDB0000097	C00114	56	31261	30644	28544	40559	37740	46970	36782	27520	32833	36299	38333	45488	48415	37404	38260	52599	55270	42932	41973	57347	22994	31631	44897	31407	29674	27788	36715	31336	36322	28652	44163	43759	43924	43657
POS	P0460	Leu Val Ala	C14H27N3O4	641.361	301.2	0.3959	4.6762	2-search-DB	--	--	--	17451	30045	29443	41596	40127	42522	13227	17424	55977	581	25202	63760	22648	19021	15223	18617	240	702	21500	493	8389	14478	63064	9536	29492	20992	295	43864	60594	10025	26948	27568	28405	27838	28415
POS	P0461	Isosafrole	C10H10O2	207.032	162.068	0.3067	7.2803	2-search-DB	120-58-1	--	C10472	58118	662	283	287	505	499	497	476	384	284	443	374	403	269	522	286	457	302	241	301	445	241	228	368	266	522	213	411	270	292	277	3562	3701	3662	3733
POS	P0462	19(R)-hydroxy-PGE2	C20H32O6	391.209	368.22	0.4048	5.3697	2-search-DB	64625-54-3	--	--	3819	193	6241	27629	247	287	523	2002	28171	286	5885	11061	417	324	105	473	2800	79	9185	286	856	9044	79601	14529	15020	276	116	17532	20168	691	16166	11514	11697	11558	11671
POS	P0463	19-Hydroxyandrost-4-ene-3,17-dione	C19H26O3	303.179	302.188	0.3983	4.9975	2-search-DB	--	HMDB0003955	C05290	6990	168176	266969	153177	164554	193646	116177	162369	182925	174664	161120	162658	212340	208249	203540	170901	273418	217272	136014	201744	247162	146199	185198	226200	166963	142695	123707	215832	227843	150858	124946	96503	97575	96654	97569
POS	P0464	Choline	C5H13NO	104.107	103.1	0.7905	0.7598	2-search-DB	62-49-7	HMDB0000097	C00114	56	18361661	11160950	14287240	9297916	19211795	17864134	12106887	9378930	14315379	8906071	8616280	8199253	5763506	8436801	9571482	8039398	8040723	8402023	11394382	5427900	13632835	7354036	18136696	7948379	24871954	18395897	9377698	5851394	27259479	5582864	12390760	12615015	12732034	12569962
POS	P0465	Isoundecylic acid	C13H26O2	256.227	214.193	0.5126	10.376	2-search-DB	25448-24-2	--	--	4285	291111	272285	194650	277700	260585	455104	259305	253053	288125	159114	273556	530206	203182	247577	276437	146160	622784	234272	282900	244245	163619	198610	428477	207169	185796	234780	108474	207773	537483	579617	210036	216920	214737	215524
POS	P0466	Isoundecylic acid	C13H26O2	291.117	214.193	0.3787	6.3916	2-search-DB	25448-24-2	--	--	4285	17474	20435	7834	9713	5335	1549	11793	13217	1568	23106	8780	6750	1579	9769	2080	210	792	9387	275	6041	3571	3077	295	140	110	95	214	221	111	309	7142	7450	7668	7523
POS	P0467	Isouron	C10H17N3O2	176.128	211.132	0.4263	11.1021	2-search-DB	55861-78-4	--	C18432		72996	67446	79960	65986	77864	81981	70128	73339	68191	77460	68633	86361	77942	55148	71383	73723	61619	68945	63530	52919	65957	77274	78113	78242	77822	68303	66863	84684	65528	76207	73628	74254	75602	74576
POS	P0468	Isovaleryl-L-carnitine	C12H23NO4	246.17	245.163	0.7987	5.6865	2-search-DB	31023242	--	C20826		3595155	2301040	440105	3448128	482256	133307	1906699	3205505	77464	2487688	1556808	606739	455646	1688496	58347	16368	198650	1164802	41659	607668	2097852	1351394	146306	2630207	99683	73507	1460637	655712	271722	1018038	1299513	1316159	1314940	1324892
POS	P0469	Isovaleryl-L-carnitine	C12H23NO4	246.17	245.163	0.7999	4.5459	2-search-DB	31023242	--	C20826		12405638	7739252	1594458	12202538	1824243	565878	6427374	11908687	488056	8817850	5897936	2593276	1443289	6278015	1002976	102846	594762	3989547	249069	1954549	7408829	4860951	702805	9329340	1908744	455695	5537677	2439322	928195	3564629	4748661	4777084	4753718	4776451
POS	P0470	N-methylundec-10-enamide	C12H23NO	244.191	197.178	0.4246	6.8164	2-search-DB	--	--	--	65467	653709	486812	527905	395493	416588	496660	415715	535003	480056	399807	747072	432762	421927	430904	665187	459023	470158	450863	433158	494365	393413	431637	477341	424957	382600	327295	416199	431688	385411	413613	391447	380610	382920	382482
POS	P0471	n-Octadecylamine	C18H39N	270.316	269.308	0.6971	10.8348	2-search-DB	124301	HMDB0029586	--		401621	2684559	612814	761680	675279	870262	327616	1711458	784927	669997	1103095	436061	753562	596252	1846652	533706	382435	441534	561910	511120	1215227	250933	287341	679077	421792	1576519	420091	979695	1085960	331452	374814	399836	401282	389702
POS	P0472	Dihydrojasmone	C11H18O	208.169	166.136	0.5357	6.3868	2-search-DB	--	HMDB0031565	--		95706	68005	78667	64281	72969	82223	64734	73620	75925	68754	122648	64932	74759	63568	88261	71501	70802	71447	71449	71973	63444	66571	75861	68016	70298	73870	81373	68357	72918	67285	70535	71055	71023	69647
POS	P0473	Leu Leu Leu	C18H35N3O4	402.212	357.263	0.4228	4.4321	2-search-DB	10329-75-6	--	--	23009	11619	14123	15466	19919	31982	18536	11857	26822	15527	14627	24954	9511	6853	11140	31304	4505	1240	10712	3321	4130	5685	26402	1358	15183	17568	5627	11351	22586	5109	13704	16341	16440	16733	16108
POS	P0474	DIHYDROFLAVOPEREIRINE	C17H17N2	296.15	249.139	0.3652	4.1768	2-search-DB	98890-48-3	--	--	84953	98673	24776	19318	87260	19172	4179	51242	37651	1025	34837	20370	16222	10010	26811	9252	73	3235	15224	444	7599	58650	14317	1548	26823	4400	1415	47924	3950	1323	16064	26032	25984	25737	26070
POS	P0475	PA(14:0/0:0)	C17H35O7P	429.225	382.212	0.3722	7.9456	2-search-DB	--	--	--	40945	9259	7087	4549	8610	8564	8838	28703	1758	13656	20897	12317	9157	35461	9824	14362	16383	11736	13727	29975	22140	1787	1261	2594	3808	378	61	12542	3791	9175	1796	18089	18456	18612	18493
POS	P0476	N-Oleoyl-L-Serine	C21H39NO4	370.286	369.288	0.4324	7.0914	2-search-DB	--	--	--	45444	56819	27941	989	62799	19499	510	162551	100532	207	66298	58310	7837	9457	22028	27856	11445	1522	34518	11084	22288	2367	4251	334	148	406	4836	11612	1572	6236	996	35258	36504	36606	36829
POS	P0477	N-Oleoyl-L-Serine	C21H39NO4	370.295	369.288	0.4307	7.8544	2-search-DB	--	--	--	45444	689927	361065	9540	899735	344757	9292	2012773	992189	6104	905309	759686	65759	123149	305703	491698	374	33611	578578	297	427972	158190	181964	4230	70165	42591	2124	439251	105354	723	145618	574550	573209	578650	570627
POS	P0478	Linalool oxide	C10H18O2	212.165	170.131	0.5221	6.0427	2-search-DB	60047178	HMDB0035907	--		258311	105196	147097	87349	140279	144675	147086	179632	133788	96252	393124	101400	88892	98669	180168	112161	86785	122802	95315	105593	98328	107083	118782	109399	69140	81524	221636	89130	110882	72183	83027	81122	82253	83158
POS	P0479	Leu Ile Ser Glu	C20H36N4O8	461.264	460.253	0.4511	5.5764	2-search-DB	--	--	--	178582	9098	10283	11036	9821	9705	12116	11576	9849	11063	12621	11208	12656	15304	11935	13395	13770	12774	13823	13728	14185	11948	12598	14958	13780	10986	11134	13515	12315	10603	11747	10814	11260	11145	11567
POS	P0480	N-Oleoyl-L-Serine	C21H39NO4	370.295	369.288	0.3912	9.0897	2-search-DB	--	--	--	45444	90974	34752	673	123777	42158	1267	290826	186536	353	152133	116640	4919	9350	24244	62117	163	2096	74985	155	53635	4253	3183	421	1039	660	109	13729	1704	50	2284	74395	76426	78035	76849
POS	P0481	Lincomycin	C18H34N2O6S	407.221	406.214	0.7778	5.0874	2-search-DB	--	HMDB0015564	--		164324	1590161	280086	269259	391549	177610	623409	176316	74089	4530912	1110851	1452449	217686	593576	404224	34142	96148	773225	266265	810270	189	82	470	1594	30674	14704	842	83	502	220	630677	707159	675666	681602
POS	P0482	cis-.DELTA.2-11-Methyldodecenoic acid	C13H24O2	254.211	212.178	0.4596	7.7895	2-search-DB	677354233	--	C18206		75508	53148	52554	47521	57684	49233	103291	53098	49041	46406	69117	45890	50124	49791	53117	46281	46853	46889	47906	42646	43198	49157	43990	41764	43849	41164	50420	47251	41621	40311	48510	47482	47456	46195
POS	P0483	Thr Ala Arg	C13H26N6O5	347.205	346.197	0.5538	5.0972	2-search-DB	--	--	--	21676	64672	43566	23743	32276	47898	44132	19898	80846	32771	24875	136410	48132	22857	83768	92809	47702	24208	24171	42409	63124	24951	76702	50188	27443	41669	8885	74714	54462	28951	2878	23920	23311	22293	22971
POS	P0484	Thr Arg Glu	C15H28N6O7	405.197	404.202	0.5424	4.0252	2-search-DB	--	--	--	16568	13711	6638	19258	33886	9667	4690	4763	28811	10787	14325	9170	10944	7650	5893	9383	1735	571	7760	3135	1900	3789	633	6464	16799	23484	5618	7426	12100	12115	11651	7552	6909	7453	7149
POS	P0485	2-Ethyl-4-methylthiazole	C6H9NS	174.059	127.046	0.4892	5.3199	2-search-DB	--	HMDB0029730	--		316369	286571	142153	197364	140194	70312	209057	299972	79730	321089	305229	141661	91748	221226	145916	61245	34208	255514	57124	159772	132328	122976	56919	133433	805	1032	137174	108230	759	118510	118660	122039	122622	122643
POS	P0486	Thr Lys Phe Ser Val	C27H44N6O8	581.33	580.322	0.3725	5.1723	2-search-DB	--	--	--	264901	37907	10507	57251	31056	47667	24513	12760	14199	33373	21992	48124	8337	16855	26932	84444	4341	3299	5578	5701	3610	10980	28129	47566	17497	52851	16865	11643	6756	24232	6780	26225	26763	26835	27331
POS	P0487	Palmitoyl N-Isopropylamide	C19H39NO	344.315	297.303	0.4474	8.9186	2-search-DB	189939-61-5	--	--	64930	108	468	1019	139	531	654	347	101	583	578	1291	839	934	734	631	802	864	818	744	794	399	360	926	636	979	624	525	277	756	340	5531	5465	5494	5425
POS	P0488	Leupeptin	C20H38N6O4	444.332	426.295	0.3634	10.4478	2-search-DB	24125-16-4	--	C01591	44689	1497	158	209	198	244	154	220	383	701	64	131	188	126	198	39	101	65	120	435	97	27	239	11	357	45	18	214	18	271	53	5634	5750	5643	5758
POS	P0489	Palmitoyl Ethanolamide-d4	C18H33D4NO2	286.31	303.308	0.3244	8.652	2-search-DB	1159908-45-8	--	--	96400	10020	7862	8362	7980	8029	7156	9141	8610	10998	10534	9559	9224	9213	8827	8921	6779	8587	5436	7935	7759	11192	10571	8050	10640	18588	8813	9512	12121	8967	12893	30106	30259	30256	30179
POS	P0490	2-Furoylglycine	C7H7NO4	214.006	169.037	0.2987	0.7781	2-search-DB	--	HMDB0000439	--		15796	20901	20663	24212	22588	13967	22256	25145	4974	19372	19392	15269	10706	15661	12302	3351	7617	18885	7783	17858	20278	25067	27909	29376	47071	21264	47080	29467	14709	38970	25976	25858	26358	25787
POS	P0491	Isofraxidin	C11H10O5	445.12	222.053	0.3204	12.9723	2-search-DB	486-21-5	--	C17480		28696	209958	226168	281242	300925	291166	193238	183516	29437	24960	214005	197425	28668	196829	206749	55766	220155	243660	278221	296640	94362	34013	52382	110566	186508	27187	179624	201499	161886	40850	291175	293805	302802	287752
POS	P0492	Linamarin	C10H17NO6	311.127	247.106	0.4027	5.3118	2-search-DB	--	HMDB0033699	C01594		467246	448074	182711	281043	176551	90162	323101	409449	80955	501994	379842	208889	131310	295181	185909	21980	53136	368470	69862	242111	185283	191055	86732	236516	124685	3972	204713	159816	71054	168130	148671	151572	149838	152656
POS	P0493	Palmitic amide	C16H33NO	302.269	255.256	0.3749	6.816	2-search-DB	629-54-9	HMDB0012273	--	62905	2609	1635	10046	236	129	3378	202	97	111	312	4517	79	74	3478	7631	174	79	3743	191	3729	5218	13644	121	16857	36753	20608	17458	13646	43677	28494	8127	8172	8271	8119
POS	P0494	Citrinin	C13H14O5	327.008	250.084	0.3889	8.0286	2-search-DB	--	HMDB0041857	C16765		267633	259980	245758	227186	257620	247092	216649	213978	250470	235681	232484	250044	271028	244777	253551	259644	250105	239684	251431	256402	238918	221580	254241	232242	240602	245213	209233	234783	245209	228174	256826	255888	255789	256488
POS	P0495	Palmitic amide	C16H33NO	256.264	255.256	0.7169	6.7325	2-search-DB	629-54-9	HMDB0012273	--	62905	33033	27258	22251	39924	35643	36859	32884	35003	28999	37084	46405	41181	36803	32042	20643	35693	32281	32423	37230	31977	49194	47484	52980	46355	55324	43856	45117	52953	46795	48502	74529	77034	77261	77034
POS	P0496	Palmitic acid	C16H32O2	320.256	256.24	0.3869	10.6974	2-search-DB	57-10-3	HMDB0000220	C00249	187	579827	37656	59118	116127	234255	75797	22520	173682	88031	108268	235873	83389	62257	137891	258183	55661	175318	108816	150461	95151	84423	111875	96243	127646	212829	231885	173691	74633	81707	44176	43371	43156	43102	42425
POS	P0497	Isofraxidin	C11H10O5	445.12	222.053	0.3192	11.7517	2-search-DB	486-21-5	--	C17480		12654	10334	11455	11329	15767	17834	13291	11481	13526	10199	8237	13399	9327	7665	7746	11963	12379	21249	10565	13430	6485	14636	6146	7775	8611	10414	14848	11289	14521	11299	33513	36611	34710	33502
POS	P0498	Inosine	C10H12N4O5	291.071	268.081	0.7672	1.3112	2-search-DB	--	HMDB0000195	C00294		82459	29431	76145	95623	65895	32843	28509	94539	146585	24967	71950	38671	31127	90560	45792	11967	33554	30968	55134	12659	43348	13007	93028	48806	138845	51933	47178	41745	204107	26551	68267	69490	69422	69362
POS	P0499	2-Hexyldecanoic acid	C16H32O2	298.274	256.24	0.6092	10.6957	2-search-DB	25354-97-6	--	--	24084	684796	431828	371820	260326	1457372	438756	200801	692578	347170	384883	2574983	278725	382000	689176	1013954	371455	400385	292343	492641	336801	247142	369929	325111	842422	494141	757546	959724	417000	450428	272872	414123	359786	417872	413386
POS	P0500	Leu Val Val Val Gly	C23H43N5O6	530.289	485.321	0.3706	4.5618	2-search-DB	--	--	--	264533	13620	6993	79562	7472	22261	14446	5490	7313	41443	5996	18260	7337	14857	15263	38575	3757	3676	4642	6376	2860	9467	30761	23409	3613	59650	15290	11046	17461	31218	10087	20511	20650	21376	21452
POS	P0501	Leu Val Val Val Asp	C25H45N5O8	582.285	543.327	0.3667	5.61	2-search-DB	--	--	--	264241	30120	81239	8611	28394	11800	1695	47658	37644	5996	35651	12062	6380	1775	19313	8745	541	731	17524	1859	13989	17079	13764	4982	13656	1330	4300	13339	313	4358	9084	8282	8977	9028	7767
POS	P0502	Thr Ile Glu Arg	C21H39N7O8	518.293	517.286	0.6917	3.6343	2-search-DB	--	--	--	234353	833	1071	3928	1422	3624	998	364	8896	11551	1223	8561	275	196	1489	9343	13569	17195	853	845	432	16055	45436	73370	10695	165391	72157	32865	20930	79538	21377	15815	15804	15611	15794
POS	P0503	2-Acetamido-2-deoxy-3-O-( -D-galactopyranosyl)-D-glucopyranose	C14H25NO11	366.156	383.143	0.4767	5.4566	2-search-DB	489521	--	C06372		16711	17100	816	16867	1376	482	12917	14980	247	16534	1829	2846	574	12564	792	1954	148	13562	826	5585	6033	4797	1297	6540	268	1366	219	2942	233	3375	5797	5488	5888	5253
POS	P0504	cis-.DELTA.2-11-Methyldodecenoic acid	C13H24O2	254.212	212.178	0.4388	7.2559	2-search-DB	677354233	--	C18206		62474	46645	46581	44600	47340	48192	45153	53342	48141	43883	79794	46431	48718	48884	58328	43543	45429	44165	45249	49594	41887	43522	47022	42579	42653	42955	54850	46352	47290	40909	48009	47498	48105	47330
POS	P0505	Palmitamide	C16H33NO	256.264	255.256	0.7533	11.9669	2-search-DB	629549	HMDB0012273	--		794080	331330	274606	317599	1120278	425642	305059	925023	435839	368171	1818736	515366	384123	513115	1227236	244203	764031	518483	384158	287435	770820	406437	384907	677487	629498	732965	816157	531325	403722	241681	627706	626864	626228	631334
POS	P0506	Palmitamide	C16H33NO	256.264	255.256	0.6783	12.69	2-search-DB	629549	HMDB0012273	--		350200	190368	163301	170467	476410	225121	124737	392821	214782	201218	1401365	398714	184656	270018	508208	151441	795689	317423	541145	173146	358716	216439	226482	712516	240121	556427	371084	261823	230857	119962	330924	347982	348360	351044
POS	P0507	Ingenol	C20H28O5	349.201	348.194	0.5327	5.8151	2-search-DB	30220463	--	C09112		973	59184	21701	7147	2728	11428	6057	57742	8864	7768	14407	25572	5147	2209	113	2221	84	36084	2980	889	10046	233866	4467	41704	1894	2493	11340	36934	2397	8783	24203	24852	25337	24675
POS	P0508	Thr Glu Glu	C14H23N3O9	378.149	377.143	0.3905	4.6364	2-search-DB	--	--	--	18142	2538	3655	25148	11369	16294	12949	2499	20169	28891	5630	14398	3784	657	9243	12236	812	194	4571	12614	2576	8777	17469	75332	14602	245221	40781	8933	14876	38038	7234	21502	22594	22049	22676
POS	P0509	Thr Arg Lys Glu	C21H40N8O8	533.304	532.297	0.6558	3.9346	2-search-DB	--	--	--	237242	23598	23167	49802	43839	27605	13724	14537	38025	16367	28164	37291	19845	17590	15175	20031	139	1355	15292	436	5028	5107	3310	4415	25423	7653	1732	21888	23734	1610	18813	18620	18884	19146	19190
POS	P0510	2-Linoleoylglycerol	C21H38O4	355.282	354.277	0.6662	13.1717	2-search-DB	3443821	HMDB0011538	--		31887	30189	80766	28541	28275	40525	31667	30000	33754	31490	30815	29612	29698	32464	36092	29378	27863	43138	41890	29981	28048	42302	30519	29474	31228	30882	29403	54711	44400	34035	49751	56373	56793	54980
POS	P0511	Palmitoyl sphingomyelin	C39H79N2O6P	703.575	702.568	0.775	11.2773	2-search-DB	--	HMDB0061712	--		296511	981125	1981190	4654230	4992274	4230755	7291305	11289764	15453746	13039977	3493653	2305328	2938721	1634256	3995871	940973	1645045	2031068	3231458	3669412	3356911	2999377	2026970	1839779	2889739	2243368	1220851	1610085	2469964	2896883	1651301	1579424	1762739	1801570
POS	P0512	Clomipramine	C19H23ClN2	279.137	314.155	0.3828	4.4023	2-search-DB	--	HMDB0015372	C06918		532	1018	12240	9510	9897	9737	321	11867	23194	3910	2424	1461	1182	2950	10513	712	757	876	6816	246	2912	2488	17392	2562	57306	10928	8383	8618	18928	2643	5352	7557	7427	7504
POS	P0513	Ile Val Glu	C16H29N3O6	423.216	359.206	0.3278	3.8334	2-search-DB	--	--	--	20390	32846	24548	7610	34244	12279	4142	29218	45496	4261	33975	45278	31968	12175	22698	10109	659	2960	22907	2329	17532	196	184	394	506	32454	24967	82	179	422	129	17228	17647	17667	18427
POS	P0514	Leu His Thr	C16H27N5O5	433.218	369.201	0.3993	1.2616	2-search-DB	--	--	--	23028	2837	360	9703	1292	5167	2019	743	1608	375	199	4941	1889	1746	1397	6043	53	1423	939	90	323	246	1054	22301	3907	32993	4845	1228	1887	2409	1364	4550	4529	4525	4544
POS	P0515	Ile Val Asn	C15H28N4O5	327.202	344.206	0.4398	4.4666	2-search-DB	--	--	--	19491	15333	8095	6728	8116	4543	11476	6320	4939	8643	6796	14225	15525	4787	9906	5672	6311	3787	3779	9057	4418	4333	1985	3401	2798	1535	2418	6836	5531	1841	3221	16026	16024	16129	16013
POS	P0516	2-Phenylethanol	C8H10O	105.07	122.073	0.5623	4.5476	2-search-DB	60-12-8	HMDB0033944	C05853	64740	205749	250367	224746	179933	385723	258919	153797	182430	235427	233513	229066	220155	265731	204671	372691	280597	267538	445863	275749	248065	247875	228861	348839	336832	227873	262403	266399	407000	153063	347240	245942	247997	250815	248251
POS	P0517	Ile Tyr	C15H22N2O4	339.138	294.158	0.2936	5.6766	2-search-DB	--	--	--	23691	5076	3897	7977	3128	11971	4282	5187	7579	10807	5331	5921	3959	1989	4975	14587	3312	1615	3264	3493	2545	1852	3777	18648	3358	14144	5012	2020	1560	9756	1743	8088	8228	8164	8553
POS	P0518	Ile Leu Ala Asp	C19H34N4O7	413.24	430.243	0.5772	4.5027	2-search-DB	--	--	--	163081	1474	509	30313	885	27499	18106	1003	6214	19204	917	8967	1964	3153	12133	22697	1152	914	5216	2297	1610	1749	2174	41793	669	49548	17104	5638	829	24581	1161	11350	11598	11208	11577
POS	P0519	n-Pentadecylamine	C15H33N	274.274	227.261	0.3712	7.9698	2-search-DB	2570-26-5	--	--	34540	91762	88911	73918	132947	89649	90872	74887	92830	78552	95733	115256	105359	109696	101561	85176	90797	85769	93838	94653	86526	123839	120570	143437	136350	145937	163790	143874	156383	201202	196454	261586	260535	260517	261564
POS	P0520	PC(16:0/0:0)[U]	C24H50NO7P	496.34	495.332	0.7663	11.2257	2-search-DB	17364-16-8	--	--	182	676754	358038	241973	1100774	184575	355639	4218110	698346	2355163	855066	208165	757372	813880	447956	619301	305814	399451	508060	1042407	1991238	16253	9932	9391	3695	65259	101269	6032	4359	23258	5729	1142113	1161952	1160881	1150171
POS	P0521	Lincomycin	C18H34N2O6S	407.221	406.214	0.7852	5.471	2-search-DB	--	HMDB0015564	--		387988	1009256	200528	183634	412584	56311	390044	501107	235176	2029700	1544239	560852	143688	797663	238068	90970	220144	250833	164003	643542	496	215801	619	1240	15469	43107	992	155	474	372	432375	409704	403927	401919
POS	P0522	n-Pentadecylamine	C15H33N	274.274	227.261	0.3836	6.6953	2-search-DB	2570-26-5	--	--	34540	1619725	1479183	1303775	1992426	1532570	1508199	1342343	1698657	1392116	1816091	1995640	1715469	2120522	1787462	1276240	1803026	1513102	1989406	1959286	1571046	2694314	2400451	2757171	2943316	3116203	3231017	2713730	3683971	3530729	3552696	4824921	4820745	4836582	4821878
POS	P0523	PD-160725 2-hydroxyethanesulfonate	C15H18N4O4	319.137	318.133	0.5331	4.3593	2-search-DB	186268-11-1	--	--	103476	268	111	30	51	11	193	50	63	52	43	134	154	61	30	33	75	8	42	51	7	39	16	39	33	121	12	28	8	34	21	952	949	973	969
POS	P0524	Triethanolamine	C6H15NO3	321.202	149.105	0.3615	0.9506	2-search-DB	--	HMDB0032538	C06771		5186178	2329511	2924724	4483326	658964	229996	3923084	2157250	3599	1808311	1496441	3040781	462803	2532333	124753	205758	18465	989274	170761	518776	2341563	1351795	169568	2777968	173204	23956	2844460	564699	347	1702950	2295288	2371403	2397706	2410098
POS	P0525	2-thio-PAF	C26H54NO6PS	606.286	539.341	0.5392	11.1173	2-search-DB	96801-55-7	--	--	63005	63146	77613	75358	72610	113234	80165	151182	91677	241129	160009	114937	79811	82083	75083	151156	99024	102715	104894	159522	146342	1698	523	183	275	17634	8188	122	90	1551	15803	102529	102270	104223	99999
POS	P0526	N-Lauroyl-D-erythro-sphinganine	C30H61NO3	484.472	483.465	0.5579	11.2607	2-search-DB	197302968	HMDB0011758	--		12059	11970	18725	13380	15037	11778	10167	12590	11219	17359	14975	12722	16308	19744	15930	9062	14870	15707	17791	15995	15614	14028	15072	10678	20176	16231	14228	13799	19782	15335	27753	28074	28342	27941
POS	P0527	DL-Arginine	C6H14N4O2	175.119	174.112	0.7572	1.1761	2-search-DB	7200-25-1	HMDB00517	C02385		95488	90296	88710	31178	69076	53013	24005	50399	66217	29535	119116	66314	29776	44759	147175	11482	23115	47385	33889	21452	4695	17247	171939	18510	388486	53907	14301	26154	38247	9017	80858	74722	80986	86814
POS	P0528	Oxandrolone	C19H30O3	353.233	306.219	0.367	6.8073	2-search-DB	--	HMDB0014759	C07346		571	14596	21770	2006	551	3059	1867	21339	1376	5099	12240	1745	476	335	172	80	1934	11318	209	388	4757	59802	7304	17440	963	244	9536	9938	1040	6638	8966	8791	8656	9021
POS	P0529	Tridecanoic acid	C13H26O2	256.227	214.193	0.5269	8.3609	2-search-DB	--	HMDB0000910	C17076		872480	840332	837480	745713	790062	694643	771497	852378	845068	840536	940007	772388	817136	1161019	803746	731951	681634	1191972	746143	1124921	762263	1088565	702556	1085369	725611	720089	748852	723035	680225	703109	967795	924143	980929	909317
POS	P0530	Tridecanoic acid	C13H26O2	278.184	214.193	0.4215	7.7208	2-search-DB	--	HMDB0000910	C17076		8957	12536	5437	9184	6761	11731	1853	7712	2869	2161	12021	3800	10538	12004	6531	3245	2437	4682	4680	4646	3772	3068	3289	5139	5612	6050	4512	6282	2425	5873	8277	8336	8222	8277
POS	P0531	Oxandrolone	C19H30O3	353.232	306.219	0.3866	5.4679	2-search-DB	--	HMDB0014759	C07346		60864	56447	221594	7392	647	44522	28514	130296	10109	39116	104407	21443	11471	2354	59523	2253	155	94194	6633	14030	31242	424473	203816	94329	11909	19586	65268	159064	18152	65210	69295	69864	70456	70133
POS	P0532	Triethanolamine	C6H15NO3	114.091	149.105	0.4007	4.5637	2-search-DB	--	HMDB0032538	C06771		476539	607721	501706	371082	552513	701811	705519	415455	629119	580452	286720	653370	1336624	623600	555343	630775	966456	602244	793064	847178	1215751	582838	1278583	685091	517137	769873	675399	699457	801276	665630	642097	644057	645651	644464
POS	P0533	Ile Leu Thr	C16H31N3O5	328.233	345.226	0.2659	4.8172	2-search-DB	--	--	--	18043	298337	127504	88909	120450	196559	173975	136561	299320	126439	125382	662389	135071	81263	296319	429077	174993	84511	122238	142337	169775	130981	206363	139305	140157	126408	51193	340691	194445	109872	40225	83118	82166	83608	83105
POS	P0534	Leu Glu Tyr	C20H29N3O7	465.227	423.201	0.3921	4.7586	2-search-DB	--	--	--	21867	52577	51428	8952	48802	11828	3683	43610	56317	6124	50935	23059	27471	3908	25858	10343	185	1168	30768	2610	16980	243	171	468	161	291	1665	11633	5434	364	228	20123	19430	19080	20217
POS	P0535	Leu Ile Asp Arg	C22H41N7O7	516.313	515.307	0.6119	4.0504	2-search-DB	--	--	--	178333	12894	4587	20972	11968	9449	3410	4897	12375	14599	6497	13223	3109	3108	6712	25904	404	939	2263	2408	1697	1421	2305	5219	1957	30034	3081	4173	7397	8021	3411	8058	8110	8061	8138
POS	P0536	Leu His Thr	C16H27N5O5	433.218	369.201	0.3773	3.7692	2-search-DB	--	--	--	23028	1687	10885	52108	15605	50033	27956	6440	22776	27990	8772	30812	11490	360	11249	48661	3628	79	10572	5138	2302	2436	21342	34164	15057	119744	36189	21667	18269	88092	13080	29478	29027	29709	28955
POS	P0537	PC(14:0/0:0)	C22H46NO7P	468.308	467.301	0.5632	8.1963	2-search-DB	--	--	--	40278	14746	8103	9855	10028	15827	16799	98367	10332	48652	44106	22180	10506	10797	5866	53489	10988	9047	8444	39674	23978	1928	5770	10782	2169	21558	7396	14296	2562	23859	9528	29969	29504	29943	29575
POS	P0538	Imipramine N-oxide	C19H24N2O	279.192	296.189	0.325	0.8027	2-search-DB	6829987	--	D07334		9627586	11436806	6413208	14116786	3089810	916920	12606701	11302144	100375	10190592	7421678	9724164	2672424	6411377	1067475	916897	120566	6512767	15242	3783492	7832254	7059301	1385846	10866002	1441941	388040	10427183	5058906	95916	5683006	7189554	7167746	7200400	7161416
POS	P0539	Clofarabine	C10H11ClFN5O3	342.022	303.053	0.3346	0.93	2-search-DB	--	HMDB0014769	D03546		28913	25978	26248	17916	12552	8992	22724	22996	564	20483	24938	18704	15310	38361	10476	77	1592	17168	368	16236	29540	25239	2068	19180	10854	2228	36666	16689	925	39037	33325	33352	32692	33144
POS	P0540	DL-Arginine	C6H14N4O2	349.234	174.112	0.4	4.6717	2-search-DB	7200-25-1	HMDB00517	C02385		2923	11396	28738	7152	29966	25934	10544	19783	17045	11129	21270	11477	635	10119	34228	13916	140	5040	7115	5411	2326	14920	48073	17679	81649	80786	19622	23322	85304	15033	28669	28261	28390	29043
POS	P0541	Ile Ile Asn	C16H30N4O5	381.212	358.222	0.4091	2.4022	2-search-DB	--	--	--	18118	188	213	2872	558	1576	715	1487	244	1130	3889	1859	2071	3135	2177	2360	186	5362	222	483	143	2454	13171	37288	19020	98292	46985	6607	3276	25041	2857	4002	3523	3832	4029
POS	P0542	Lincomycin	C18H34N2O6S	407.221	406.214	0.7782	4.3728	2-search-DB	--	HMDB0015564	--		5674352	11736558	3065253	2904151	4003262	1196948	5004900	8731130	3817759	26492419	10525388	8318263	2096656	5674716	4192224	439229	1076628	6924501	2099483	6677874	25358	15216	26073	70991	647775	586115	22269	13748	22031	15879	5076959	5112996	5079572	5116674
POS	P0543	Tributyl phosphate	C12H27O4P	267.172	266.165	0.6589	9.8931	2-search-DB	126738	--	C14439		132908	139054	113211	152648	113091	140862	113894	127754	126490	118507	112753	118361	149813	139682	123286	116619	113573	153565	122551	148220	124732	118598	175473	108579	121865	145285	111080	138483	119731	117000	149879	144988	150292	145988
POS	P0544	N-omega-propyl-L-Arginine	C9H20N4O2	277.184	230.174	0.4404	2.1585	2-search-DB	137361-05-8	--	--	44817	54564	65381	18404	79048	8581	869	23236	110434	5181	85331	78982	48271	11052	48733	1224	4476	594	30068	2815	24300	13937	31891	874	40796	1102	396	20201	22513	101	25793	30702	30011	30664	30199
POS	P0545	2,3-dihydrobenzofuran	C8H8O	103.054	120.058	0.6695	2.1482	2-search-DB	496-16-2	HMDB0013815	--	85270	31108	26497	50604	26794	38607	27813	20191	41750	36850	28235	30042	23988	18266	28030	42735	11994	16438	14610	6147	13813	17286	23708	46086	23321	66370	27666	24753	28331	30307	14297	33865	33770	33847	33407
POS	P0546	Triethanolamine	C6H15NO3	321.202	149.105	0.3616	1.5104	2-search-DB	--	HMDB0032538	C06771		7453458	3220327	1862934	5549823	181318	7108	3017276	3039657	372737	4410592	1399032	1878314	6353	1284653	4048	311053	295097	812544	320781	43256	1353074	832524	5397	1518435	43844	306985	1705581	135648	232108	1052433	1125127	1147202	1141267	1135670
POS	P0547	Tricaproin	C21H38O6	428.301	386.267	0.3791	11.104	2-search-DB	621705	HMDB0031125	--		15	147	27	6	19	29	16	153	11	234	31	17	8	6	19	3	7	12	431	5	8	7	1427	1128	2510	2393	4278	1449	4655	2175	1238	1211	1260	1238
POS	P0548	Ile Ile Tyr	C21H33N3O5	372.219	407.242	0.4228	4.2398	2-search-DB	--	--	--	17112	42419	27848	49933	25558	24516	37838	28736	27556	163756	13512	39204	10138	15016	14900	72011	6093	4247	8468	18586	6112	15755	3309	72455	23810	56461	23041	20945	7358	98929	21752	22177	23656	25428	23331
POS	P0549	Dihomo- -Linolenoyl PAF C-16	C44H84NO7P	814.571	769.598	0.4843	13.0845	2-search-DB	155575-01-2	--	--	43415	172984	173917	145452	37336	38126	158619	34048	140523	27281	69750	28487	31368	30374	108783	35435	91965	38235	39778	78788	309458	148845	238210	33203	150330	28659	25752	27933	23173	24387	19269	108472	93546	97265	57622
POS	P0550	Imipramine	C19H24N2	561.397	280.194	0.3722	13.1634	2-search-DB	50-49-7	HMDB0001848	C07049	500	39599	44904	40116	47764	48239	39170	42812	43745	43810	46056	42274	43083	44849	41875	42919	43879	48969	46675	38787	58654	41231	44452	46001	47474	43292	53718	46179	46172	59944	46667	47161	49412	47513	49364
POS	P0551	PAz-PC	C33H64NO10P	630.413	665.427	0.5634	11.46	2-search-DB	117746-89-1	--	--	63020	3611	1415	33127	4217	22891	2341	1786	11559	36699	356	1175	1096	148	26498	65363	8381	604	2732	27936	2495	57596	98234	44219	31054	93787	30438	55161	21994	22474	53647	32758	33095	33228	32779
POS	P0552	Imipramine	C19H24N2	298.222	280.194	0.3311	4.9914	2-search-DB	50-49-7	HMDB0001848	C07049	500	187672	258890	207096	193562	166070	122322	137184	199697	193395	179276	172690	243465	297068	225767	177778	239994	230024	165613	189856	259684	152587	214356	193868	152304	155528	96470	231991	215787	148950	104461	123626	117244	119979	119412
POS	P0553	N-Formiminoglycine;Formiminoglycine;N-Formimidoylglycine	C3H6N2O2	85.0285	102.043	0.5277	0.9091	2-MetDNA	2140-03-6	--	C02718		1983456	1875753	987387	1988116	528755	426221	1519869	1936297	368387	2229616	1382980	1220283	807715	1148164	522076	143489	365520	1339779	242951	949101	852805	924889	267474	1146642	406678	286225	1227398	839024	196860	1130879	1093721	1090332	1100158	1085158
POS	P0554	D-erythro-N-stearoylsphingosine	C18H37NO2	369.283	299.282	0.8396	7.4559	2-MetDNA	123-78-4	HMDB00252	C00319		72255	39321	447	91329	28925	819	207438	146799	189	80184	64030	11272	5234	33369	22831	10271	1626	68786	8789	18908	9471	1150	67	1121	362	43	15046	5978	6216	795	42001	41756	41627	42003
POS	P0555	D-erythro-N-stearoylsphingosine	C18H37NO2	300.29	299.282	0.8771	7.8791	2-MetDNA	123-78-4	HMDB00252	C00319		16043	13476	18163	15369	22868	8128	11372	20386	14308	25614	21582	16845	11246	17323	18396	6710	18293	15437	17084	17451	19597	17957	13498	16129	57062	17915	19301	16923	10037	16759	31148	30960	29371	31158
POS	P0556	D-erythro-N-stearoylsphingosine	C18H37NO2	368.28	299.282	0.7191	7.4642	2-MetDNA	123-78-4	HMDB00252	C00319		279690	166454	3413	399240	126474	2298	855562	613689	2543	355906	313491	48757	28166	148709	139883	126	7971	300970	414	128540	39069	28784	585	5239	4420	81	67268	25867	155	8895	178560	177395	177271	179328
POS	P0557	D-Carnitine	C7H15NO3	145.104	161.105	0.6364	1.0674	2-MetDNA	541-14-0	--	C15025		193729	179234	135839	186510	55438	44988	135601	182921	37958	215534	118446	109407	64662	102204	58322	7507	32479	116399	16039	68661	77020	107399	23164	94973	40874	23384	278359	62200	16558	284092	143241	144114	143611	133943
POS	P0558	DL-Arginine	C6H14N4O2	197.101	174.112	0.939	0.7229	2-MetDNA	7200-25-1	HMDB00517	C02385		24199	25817	71363	27099	56740	43658	20199	38915	40305	25043	47178	36492	27995	40813	61069	14472	20942	33618	19262	16101	18064	17581	87927	16945	111074	54194	24716	28615	57999	11270	34754	34735	34804	34521
POS	P0559	gamma-Glutamyl-beta-aminopropiononitrile	C8H13N3O3	284.063	199.096	0.8035	1.4227	2-MetDNA	--	HMDB0060477	C06114		37727	37173	4430	26450	8724	3263	23410	38017	1109	37515	27399	17100	5273	38095	5507	113	1341	16163	414	12353	37894	23441	1203	11007	2231	1113	35115	9347	625	53927	27496	26721	26917	27998
POS	P0560	Galactosylsphingosine	C24H47NO7	445.335	461.335	0.9745	10.4471	2-MetDNA	--	HMDB0000648	C01747		280	40	78	43	54	50	28	59	95	11	15	14	24	17	9	21	45	34	50	17	6	20	11	22	25	19	24	15	24	19	1091	1100	1088	1109
POS	P0561	Methyl 2-hydroxybenzoate	C8H8O3	195.085	152.047	0.9602	4.9396	2-MetDNA	--	HMDB0034172	C12305		31613	49761	28465	19314	9848	10542	18137	37833	12577	47662	18261	22967	9665	10531	2318	1578	11375	24795	4443	15349	594	5490	1089	414	3306	3404	247	315	204	234	16940	16614	16590	16640
POS	P0562	DL-Arginine	C6H14N4O2	219.083	174.112	0.9368	0.7224	2-MetDNA	7200-25-1	HMDB00517	C02385		27894	28317	83919	26691	73360	65042	22434	43747	65335	21346	47707	36556	29056	42868	86049	48009	29768	36297	28171	14930	44903	40961	186102	39460	206589	104006	61805	58896	151694	33239	42437	42448	42568	41897
POS	P0563	D-erythro-N-stearoylsphingosine	C18H37NO2	371.289	299.282	0.881	7.0923	2-MetDNA	123-78-4	HMDB00252	C00319		4707	2791	89	5427	1486	124	11916	7772	135	5550	5481	571	422	1662	3171	93	178	2965	172	2403	293	491	36	49	165	192	568	42	139	827	3439	3290	3436	3436
POS	P0564	D-erythro-N-stearoylsphingosine	C18H37NO2	369.283	299.282	0.8987	7.09	2-MetDNA	123-78-4	HMDB00252	C00319		291702	132565	9118	312316	99945	7723	887260	536205	4171	352388	297177	36034	42232	95044	140701	135	13566	177552	206	109097	22933	31168	1233	9347	7946	213	38491	17033	98	12644	167827	168294	168047	168858
POS	P0565	Nicotine (not validated)	C10H14N2	210.142	162.116	0.5309	4.1678	2-MetDNA	--	--	C16150		39109	48571	51013	43285	25119	14375	24463	41022	58612	47407	24863	51641	64272	55022	66109	93820	24558	23325	50194	86409	21151	39982	45093	8193	46503	28511	43713	42497	21757	42316	17845	18582	19116	18923
POS	P0566	Octadecanamide	C18H37NO	285.298	283.288	0.8781	13.1717	2-MetDNA	--	HMDB0034146	C13846		19905	1396	1246	588	24161	4877	1710	22703	6183	4059	51177	7602	1977	4217	27303	1124	8360	6157	4792	1891	21341	6674	1820	9865	3665	20268	19364	14439	7125	2233	14117	13128	13419	14083
POS	P0567	Pyruvate oxime	C3H5NO3	148.003	103.027	0.6011	1.2642	2-MetDNA	--	HMDB02455	C02193		272779	157387	143292	205810	34833	32241	162983	110521	5411	4943	77965	70764	14797	105134	9799	338	3214	49100	889	19850	85463	225386	12609	212226	40666	6526	183525	66043	5677	44004	90834	81798	87570	89835
POS	P0568	Pyruvate oxime	C3H5NO3	169.985	103.027	0.5885	1.271	2-MetDNA	--	HMDB02455	C02193		186454	98279	110774	89532	63261	9772	52647	44427	2261	33723	19746	17686	6083	119135	18361	174	2270	18267	1019	5126	41827	102111	6338	121753	13907	4459	75730	29321	4844	19501	26281	15391	28098	27238
POS	P0569	Norajmaline	C19H24N2O2	331.231	312.184	0.5344	5.5429	2-MetDNA	--	--	C11810		47225	25856	3508	42033	5014	3877	20109	46965	3332	25781	14985	4073	2758	23354	1616	141	836	18095	2486	4640	41102	37463	2028	22649	3266	523	13817	11892	717	12531	15327	16186	16107	16245
POS	P0570	Desipramine	C18H22N2	267.18	266.178	0.5315	4.6726	2-MetDNA	--	HMDB0015282	C06943		526879	742650	414424	517253	452001	349995	432477	506204	470472	498152	542743	593753	556126	637577	551623	684851	545503	408452	498931	742803	407975	497501	539783	463325	440235	297768	633373	607953	405812	288007	274826	276552	277094	277419
POS	P0571	N-Carbobenzyloxyleucine	C14H19NO4	266.139	265.131	0.6834	4.6159	2-MetDNA	--	--	C04335		46962	24791	15451	38972	15031	2810	37755	22423	1403	23822	29098	12635	2334	17973	2562	3120	990	5160	286	5534	22044	14444	3309	29783	7828	580	25662	6229	1762	14737	17569	17572	17688	17583
POS	P0572	Ecgonine methyl ester	C10H17NO3	217.154	199.121	0.8985	4.6198	2-MetDNA	--	HMDB0006406	C12448		5994	2284	24223	10503	21860	10775	1057	12992	9441	5308	21733	5231	4968	4625	20539	603	112	3952	1480	662	1079	4503	3742	4571	10847	2210	4719	12312	2034	3541	6894	7077	7425	7537
POS	P0573	Desipramine	C18H22N2	268.183	266.178	0.7227	4.672	2-MetDNA	--	HMDB0015282	C06943		85087	111876	67921	77223	71155	45319	63961	80244	72799	68144	71908	84643	86218	86494	98462	82801	74758	64558	68466	91637	51277	88762	75767	65977	70701	21761	98102	88563	56085	36716	41652	40848	41467	41831
POS	P0574	Cholesterol	C27H46O	451.382	386.355	0.6937	6.8412	2-MetDNA	--	HMDB0000067	C00187		3871	7163	6002	5888	4162	3349	4536	10298	6629	11805	9817	10725	9680	10678	6057	9190	6454	7421	11643	6077	15228	15612	17846	5826	3914	7243	5974	11631	8465	5086	14394	14394	14474	14324
POS	P0575	N-Cyclohexylformamide	C7H13NO	278.186	127.1	0.5422	4.1462	2-MetDNA	766-93-8	--	C11519		30715	37154	6822	46456	7076	2031	20315	50425	1097	26306	16187	38748	4023	54441	2713	2740	609	18578	181	9700	13336	23063	1862	16184	4828	1040	17276	9858	1462	18390	18608	18619	18921	18200
POS	P0576	Formaldehyde	CH2O	98.984	30.0106	0.7563	1.2625	2-MetDNA	--	HMDB0001426	C00067		785573	814201	825252	1330737	766656	938647	697291	981127	780129	698397	807210	964224	951438	1139196	759346	682785	592453	956314	914852	589440	866194	1173054	658010	906965	817631	820944	1130391	1225552	818987	1153250	963104	942556	971559	941919
POS	P0577	Desipramine	C18H22N2	285.21	266.178	0.7024	4.6756	2-MetDNA	--	HMDB0015282	C06943		45116	42183	33385	33620	38094	13354	31623	33525	30539	23417	34777	39172	34813	36299	27363	37611	35238	19603	30813	55468	17901	36392	26232	22063	29203	9533	50344	53593	23419	15895	18149	17373	17373	18072
POS	P0578	Nicotine (not validated)	C10H14N2	209.138	162.116	0.643	4.1652	2-MetDNA	--	--	C16150		307686	322959	289874	308121	187550	176533	189833	309111	258723	275460	194167	329786	415100	313634	410166	644922	216560	205798	369623	631797	136413	304242	258158	175625	298500	245460	288926	340696	193526	333275	166284	167745	166944	166540
POS	P0579	Dolichotheline	C10H17N3O	238.173	195.137	0.9154	4.8746	2-MetDNA	23100-08-5	--	C16696		17103	14947	13053	16685	5000	5552	5905	13816	7782	19081	8678	19117	31399	16257	13574	49091	8192	11714	25083	44619	4496	22508	11390	4883	17867	11716	10106	18666	10491	22868	14644	14676	14634	14175
POS	P0580	Dolichotheline	C10H17N3O	237.17	195.137	0.813	4.8736	2-MetDNA	23100-08-5	--	C16696		142758	162764	180747	164124	82872	77154	77412	142372	102176	159072	95714	180125	261290	156759	249934	477251	94313	114209	215920	404316	64507	200188	137034	68784	158094	109478	131620	162334	125356	213287	130514	132313	133789	132373
POS	P0581	Androstenedione	C19H26O2	329.236	286.193	0.7427	4.8191	2-MetDNA	--	HMDB0000053	C00280		68921	34545	16966	29409	48306	48122	34603	73442	34552	24912	155256	34039	28465	64114	95437	40114	16733	28703	30511	41559	22972	44066	33730	31097	27647	9891	70844	43827	29271	6619	14033	15647	15069	15128
POS	P0582	N-Benzyloxycarbonylglycine	C10H11NO4	175.061	209.069	0.8785	5.32	2-MetDNA	1138-80-3	--	C03710		30989	22720	15692	21268	16448	3025	20126	33545	4639	29421	24620	16431	6757	14921	11218	3608	2783	25241	1984	9899	12153	11976	604	13782	329	265	14456	9932	3211	11334	11317	11582	11685	11206
POS	P0583	Formiminoglutamic acid	C6H10N2O4	349.135	174.064	0.773	2.398	2-MetDNA	--	HMDB0000854	C00439		158	2439	2105	780	1333	885	79	307	736	124	808	83	3791	693	2047	11849	8570	257	219	5073	1449	9491	36772	21141	85876	43671	7013	3771	26348	972	3032	3748	3881	3924
POS	P0584	Betaine	C5H11NO2	237.173	117.079	0.8636	0.8125	2-MetDNA	--	HMDB0000043	C00719		124037	26646	71052	78782	40463	30703	76945	15778	26612	84706	9662	57444	10375	37512	25756	16448	281	31539	16437	4813	22284	13487	32287	60024	23102	676	33221	432	179	4788	23597	21827	23200	23582
POS	P0585	Palmitic acid	C16H32O2	275.277	256.24	0.9401	7.9664	2-MetDNA	57-10-3	HMDB0000220	C00249	187	16941	72638	15243	20023	13995	14919	9917	19972	12134	16339	20071	14208	22673	76002	13129	14927	10756	20174	19102	12876	29944	21834	30598	28397	35180	40396	27246	36476	37694	37077	46047	46444	45583	45970
POS	P0586	Cysteinylglycine	C5H10N2O3S	247.043	178.041	0.5748	0.8655	2-MetDNA	--	HMDB0000078	C01419		46228	28393	11368	46274	4657	372	36923	42940	327	35661	40280	18430	15072	26363	3774	4461	2101	24229	204	28230	40295	36556	6318	36079	3841	3941	38800	22959	1675	36914	20757	21574	21452	20595
POS	P0587	Morphine	C17H19NO3	304.181	285.137	0.6571	4.9982	2-MetDNA	--	HMDB0014440	C01516		33805	44761	17085	24247	30134	16629	23400	17308	33427	34075	33497	46992	41027	30689	30722	52953	40433	18298	39796	48161	29049	38249	32344	17206	22862	12105	37506	36494	24206	12556	14203	14386	14224	14494
POS	P0588	Betaine	C5H11NO2	118.086	117.079	0.9226	1.2839	2-MetDNA	--	HMDB0000043	C00719		26052299	10538894	19378902	25992345	11772306	10954780	22936846	9442953	2663197	14437206	7060754	16364522	7387067	11724860	6256324	2084506	6086983	4331812	2819868	5728268	14636370	7717698	15851371	16416240	7172518	14590110	14973707	1726953	7096304	6101556	10731586	10747580	10916841	10590351
POS	P0589	Betaine	C5H11NO2	118.086	117.079	0.869	0.8281	2-MetDNA	--	HMDB0000043	C00719		31976187	15802002	25490979	27470096	14198823	13792742	24918188	10115622	6014379	24983952	9504196	21733120	11533873	17837445	8327145	3866471	9084534	8957489	3588940	9522195	13712273	6421119	19769929	21214689	7263750	14476173	14901471	5627940	7462720	8718133	15054732	15075165	15080784	15101829
POS	P0590	Cortisone	C21H28O5	424.206	360.194	0.6391	4.6381	2-MetDNA	--	HMDB0002802	C00762		50800	40736	90895	62508	63463	42127	32876	51575	74421	35661	53746	33568	32042	50957	96846	6881	11174	26143	21566	14803	14861	16166	22940	19629	56358	4875	24314	23492	29939	34496	44504	43735	43838	44839
POS	P0591	Estrone	C18H22O2	312.128	270.162	0.9866	5.3118	2-MetDNA	53-16-7	HMDB0000145	C00468	264	70860	71893	29931	43861	31947	17656	49759	63280	7789	90302	58883	34575	20095	49637	31525	1754	5442	57636	12604	43038	243	22805	11589	32002	17013	631	27636	19819	334	19466	25253	24770	25289	24653
POS	P0592	Estrone	C18H22O2	310.13	270.162	0.952	5.3123	2-MetDNA	53-16-7	HMDB0000145	C00468	264	1341319	1321805	538952	829427	505346	256024	942390	1177432	240700	1455021	1129734	614883	398695	877208	527968	71107	141472	1091367	208627	698837	1148	215034	124866	575	18553	28691	391	141999	98493	140490	438887	441747	439822	444562
POS	P0593	Estrone	C18H22O2	310.13	270.162	0.9118	6.7382	2-MetDNA	53-16-7	HMDB0000145	C00468	264	108110	127673	66035	83898	52772	13732	93926	85681	25765	114693	98660	48433	28101	73902	41426	3374	8137	97593	17997	66220	166	20596	12055	173	699	287	33441	303	8226	22986	39877	40887	39196	39776
POS	P0594	Estrone	C18H22O2	310.13	270.162	0.9021	6.391	2-MetDNA	53-16-7	HMDB0000145	C00468	264	268719	150652	125978	164418	100636	24819	107284	116386	21692	155013	199409	52165	33948	88818	65442	3348	5526	88332	14896	90147	64149	66638	21798	235	1245	1978	77833	43477	17141	42119	73571	77281	77385	72309
POS	P0595	Estrone	C18H22O2	310.13	270.162	0.7397	5.8766	2-MetDNA	53-16-7	HMDB0000145	C00468	264	269634	251572	98804	452415	103159	36926	189835	203777	37584	321933	260352	404549	62782	135439	96185	4795	11599	182230	27430	119030	92167	120356	40062	162090	63576	723	114194	85251	439	105708	74938	74550	72117	72534
POS	P0596	Cystathionine	C7H14N2O4S	240.102	222.067	0.6898	2.0831	2-MetDNA	535-34-2	--	C00542	63300	96172	50988	24600	78089	22846	1429	72770	69323	10522	71579	30745	25924	9730	39091	21069	5860	2041	33940	594	24027	60810	41489	11488	56513	19584	1839	71119	22430	2181	44101	40228	40873	40337	40886
POS	P0597	Estrone	C18H22O2	309.127	270.162	0.8392	6.7325	2-MetDNA	53-16-7	HMDB0000145	C00468	264	974774	961558	411870	589092	465572	188993	714681	982524	224638	1068567	911334	388825	239605	614938	428243	59302	100175	749475	166008	499339	722	172775	502	233	5839	10569	340037	156420	83891	287912	225313	240480	230882	247088
POS	P0598	Benzaldehyde;Benzoic aldehyde	C7H6O	182.962	106.042	0.4067	8.8514	2-MetDNA	100-52-7	HMDB06115	C00261		133537	142620	110486	116463	120158	108485	130444	93677	118130	109601	111964	107591	130733	115731	135723	123622	159743	101243	127147	80656	117182	116517	136949	109620	95198	133545	102211	121590	130745	107931	149176	148018	144465	140540
POS	P0599	Benzaldehyde;Benzoic aldehyde	C7H6O	182.962	106.042	0.436	8.2539	2-MetDNA	100-52-7	HMDB06115	C00261		130949	150917	137993	229372	126175	34481	144810	137643	156820	146078	131261	126534	106902	129442	139083	125223	110364	170006	142268	146310	119829	130420	140505	99757	121506	130690	107232	127400	113312	129669	135267	130909	131519	129192
POS	P0600	Benzaldehyde;Benzoic aldehyde	C7H6O	182.962	106.042	0.5659	7.3552	2-MetDNA	100-52-7	HMDB06115	C00261		111854	105220	87464	82039	100896	158367	82181	108631	98374	98726	83140	101572	80291	113475	81265	98249	111133	88891	101979	108365	90113	78954	72942	97516	80738	93994	84987	93439	412308	98322	95604	95770	94566	93337
POS	P0601	Phytosphingosine	C18H39NO3	387.294	317.293	0.8714	6.7617	2-MetDNA	--	HMDB0004610	C12144		108537	111560	14234	239830	79596	178	93686	258907	427	87110	98511	31219	20117	134348	49075	15957	9935	191397	22908	55579	104447	160799	522	60800	36171	191	137734	29294	325	48466	69438	69860	70198	69942
POS	P0602	Phytosphingosine	C18H39NO3	387.294	317.293	0.8419	6.3669	2-MetDNA	--	HMDB0004610	C12144		29686	46407	108	28879	5414	7125	35342	45577	7316	27159	8538	1256	833	9123	2245	7749	2117	20566	8410	10730	27924	79668	8488	1167	105	8166	57285	16436	9785	25392	23775	23267	23919	22875
POS	P0603	Phytosphingosine	C18H39NO3	386.29	317.293	0.7886	6.7577	2-MetDNA	--	HMDB0004610	C12144		463282	461187	49200	1008798	338382	17641	400256	1091409	747	373092	409877	116761	82168	573027	220679	367	44588	788144	66416	243466	440097	417125	49222	93021	241873	1402	872356	134752	2638	134346	284816	285481	288137	285942
POS	P0604	Betaine	C5H11NO2	118.086	117.079	0.9573	1.4993	2-MetDNA	--	HMDB0000043	C00719		9809707	7105684	8676849	17412867	9124123	8831356	14115192	1742967	8601754	9404173	4028006	7957191	4391463	7290872	4669129	1625622	3945654	3544364	1703169	3720308	6375182	4792640	15378814	12912745	5742523	10418560	6830987	4497074	5110856	4358350	6957850	6745583	6799410	6787950
POS	P0605	Betaine	C5H11NO2	119.09	117.079	0.8745	0.8163	2-MetDNA	--	HMDB0000043	C00719		1925935	871991	1421395	1564271	771403	763146	1359846	575799	337581	1399380	522361	1196785	648529	962253	454424	225483	504387	496362	204969	526439	746171	371276	1072806	1168701	407354	789613	791345	315993	416472	471874	822547	823218	822717	825311
POS	P0606	Betaine	C5H11NO2	119.09	117.079	0.958	1.2865	2-MetDNA	--	HMDB0000043	C00719		1392832	544609	1020620	1295265	608173	445830	1174088	358627	216198	748314	273601	641681	430515	647546	276880	97609	334386	232765	153772	329885	750782	224832	1097812	789353	269598	625115	770390	103340	382777	329764	609821	617353	610237	620644
POS	P0607	Betaine	C5H11NO2	119.09	117.079	0.963	1.4966	2-MetDNA	--	HMDB0000043	C00719		863883	369980	562268	876582	452986	438679	682108	297369	472431	467445	215019	500428	310303	353970	348733	107945	235413	180171	86733	195484	506619	371812	734822	633070	749583	769479	393789	239444	262413	229194	431211	443779	429537	441997
POS	P0608	Betaine	C5H11NO2	236.168	117.079	0.9496	0.8102	2-MetDNA	--	HMDB0000043	C00719		442515	107066	263279	274691	46187	33690	235528	42263	1027	289025	39081	214882	38404	124445	10290	24153	2968	33295	37270	27262	74259	19113	110712	193847	10015	14930	106339	10629	852	28310	93369	93344	93644	93648
POS	P0609	Betaine	C5H11NO2	235.165	117.079	0.9753	1.2912	2-MetDNA	--	HMDB0000043	C00719		361859	63621	106880	338393	14431	3115	228136	48486	220	81895	23349	100013	920	31992	602	9334	138	5772	138	2461	35929	13225	20250	141685	2602	1803	64415	1910	95	3415	33429	34114	34719	33623
POS	P0610	Betaine	C5H11NO2	235.165	117.079	0.9347	0.8075	2-MetDNA	--	HMDB0000043	C00719		4067313	905956	2315761	2469484	392185	274685	2109137	349088	9934	2591905	321675	1904573	315203	1124009	82283	228	29720	284476	1238	222326	641069	164130	959738	1718515	96567	158444	925289	101094	12869	240099	783193	785779	791923	788282
POS	P0611	Betaine	C5H11NO2	202.047	117.079	0.8801	0.8048	2-MetDNA	--	HMDB0000043	C00719		62171	55750	34146	72275	6702	13417	82124	92015	3475	120605	67123	58394	63530	20730	3968	323	1722	82488	1037	29547	16938	21312	11520	57862	17224	2156	28040	27854	9515	21394	9777	9143	9247	7030
POS	P0612	Betaine	C5H11NO2	164.091	117.079	0.9074	0.7724	2-MetDNA	--	HMDB0000043	C00719		41178	43481	13490	24298	7872	3847	43297	27689	17652	88025	31212	25465	21810	14463	9079	18178	12136	36193	22610	35664	14540	346	9764	24615	431	1073	316	13684	8292	13314	12414	12320	12920	12952
POS	P0613	Betaine	C5H11NO2	156.041	117.079	0.8784	0.7779	2-MetDNA	--	HMDB0000043	C00719		42714	23421	38390	26212	10830	28607	22980	9963	19317	63478	9030	29871	20198	22598	9176	28570	30666	10767	12202	14851	44055	25647	83357	130706	6864	53311	56560	23105	16725	41528	29528	29887	29335	29430
POS	P0614	Betaine aldehyde hydrate	C5H14NO2	205.068	120.103	0.6038	0.7928	2-MetDNA	--	--	C07345		113673	27075	178030	66326	71007	34913	68649	40543	18325	120231	70112	51910	39303	44005	51877	12150	42119	51487	13471	71193	19166	6646	102104	29519	40841	14854	12153	3423	17081	21689	48467	49081	48661	49079
POS	P0615	Betaine aldehyde hydrate	C5H14NO2	263.197	120.103	0.757	0.817	2-MetDNA	--	--	C07345		322315	107481	141642	562956	70704	10466	192544	66377	228	348696	402489	143440	50154	231267	8145	26863	806	46243	27043	42776	62248	28157	19035	263348	32382	2234	94772	9482	243	45157	105700	105613	106058	105845
POS	P0616	Betaine	C5H11NO2	141.071	117.079	0.9559	0.7818	2-MetDNA	--	HMDB0000043	C00719		95146	40571	67112	86375	33867	30141	69762	24903	12987	98743	26361	70372	50960	48828	19658	17538	35806	32882	10060	39647	32571	16080	50693	65194	9821	27744	39317	19340	13688	22368	37278	37321	37310	37101
POS	P0617	Betaine aldehyde hydrate	C5H14NO2	264.2	120.103	0.895	0.8193	2-MetDNA	--	--	C07345		53002	16724	17584	92525	11365	1583	29657	11024	10176	57940	65015	22692	9584	38192	1346	9729	13651	3421	9494	4835	7300	1701	3505	42014	4604	7710	11631	379	7646	7898	15401	15485	15510	15395
POS	P0618	Ornithine	C5H12N2O2	171.063	132.09	0.4973	1.174	2-MetDNA	--	HMDB0000214	C00077		24295	14320	22041	21831	36668	17247	32145	21655	68794	13050	14069	13662	6546	35541	50977	35612	17360	13041	81901	14678	5578	10895	30020	17132	18865	39690	5237	5827	2124	6767	17684	16765	16832	15596
POS	P0619	Coniferyl acetate	C12H14O4	206.089	222.089	0.913	10.8868	2-MetDNA	--	--	C20225		19514	20942	22889	24587	20881	19887	25904	21518	20859	20132	19800	19421	22987	19928	25219	28401	19499	19458	25769	22912	22989	18844	21953	17631	19713	22320	23286	21002	21127	20187	20992	20686	20693	20552
POS	P0620	Betaine	C5H11NO2	140.068	117.079	0.6934	1.2278	2-MetDNA	--	HMDB0000043	C00719		500659	170412	531006	395727	201731	130646	344502	186816	56422	232107	126082	242809	24899	196180	139594	15653	38891	79093	24163	65466	361248	193357	284006	329855	145089	171770	316001	86491	94981	160656	256422	266543	269640	271592
POS	P0621	Betaine	C5H11NO2	120.091	117.079	0.8694	0.8163	2-MetDNA	--	HMDB0000043	C00719		170088	76713	125789	137729	11867	4965	119950	44790	45079	131710	51695	108633	57293	87214	15645	60939	39582	32590	69055	45308	72393	25551	105257	106848	5138	42925	71560	29464	3090	39304	70646	71229	72183	71283
POS	P0622	Cortexolone	C21H30O4	394.228	346.214	0.8137	5.4654	2-MetDNA	--	HMDB0000015	C05488		70	332	16402	117	148	1132	66	8244	353	574	6984	667	101	68	281	45	1841	2410	144	116	1532	21509	10784	5767	367	618	4692	5228	331	4631	3597	3357	3465	3606
POS	P0623	Phytosphingosine	C18H39NO3	386.29	317.293	0.7019	6.3601	2-MetDNA	--	HMDB0004610	C12144		231697	246707	3594	213735	97781	35154	277857	321257	689	342403	121519	14071	9944	108227	31324	242	23272	135797	39838	75511	223195	612227	463	30339	1061	34146	409079	122639	38797	181526	145731	146616	147362	146626
POS	P0624	Phytosphingosine	C18H39NO3	382.313	317.293	0.8729	7.6258	2-MetDNA	--	HMDB0004610	C12144		69842	26013	19007	12867	36371	39793	9649	33790	23892	22212	60089	22250	27643	13383	47014	24353	23606	23700	20193	20524	29167	17722	21990	21879	16606	19431	23739	21887	90393	16437	16120	14936	16037	16163
POS	P0625	Phytosphingosine	C18H39NO3	381.311	317.293	0.7226	6.799	2-MetDNA	--	HMDB0004610	C12144		105401	44398	55586	47861	52252	47661	42747	44818	55060	63128	120683	49738	61445	44814	56780	43360	45805	104402	45619	47923	36722	43364	38626	34698	55716	48651	48948	44307	54059	31738	40236	39599	40259	39934
POS	P0626	Promethazine	C17H20N2S	592.264	284.135	0.9426	9.6156	2-MetDNA	60-87-7	HMDB0015202	C07404	2145	2714	3553	3455	9852	7088	7951	30160	4855	15169	15271	9526	3904	7090	3169	18810	10769	6842	2560	13968	16595	86	1879	2751	76	729	1396	158	1982	337	2391	9293	9390	9619	9338
POS	P0627	Palmitaldehyde	C16H32O	284.289	240.245	0.8777	12.4655	2-MetDNA	--	HMDB0001551	C00517		22881	391	401	7316	17940	2874	7381	18280	945	400	39227	2247	917	4640	26025	4309	14120	3186	986	5480	9750	2621	928	6156	4346	25845	14749	5862	4702	6558	17439	17226	17967	17711
POS	P0628	Palmitic acid	C16H32O2	274.274	256.24	0.4977	8.4404	2-MetDNA	57-10-3	HMDB0000220	C00249	187	45986	39973	30069	50406	31799	35084	27269	43646	29491	46909	44812	35322	41340	32998	20409	30152	27885	32823	36959	25832	54687	42351	47287	56000	70469	66011	63057	72705	79532	73375	141192	135626	141207	133992
POS	P0629	Betaine	C5H11NO2	257.147	117.079	0.9088	0.7945	2-MetDNA	--	HMDB0000043	C00719		1288736	437483	595309	1154868	81915	93734	850542	199144	2154	1962539	150021	992452	203300	381772	27520	5073	185079	239101	2153	295492	131499	59449	329680	506470	11538	50364	243932	66580	3526	117890	224440	222608	222642	220513
POS	P0630	Palmitic acid	C16H32O2	275.278	256.24	0.9827	6.6953	2-MetDNA	57-10-3	HMDB0000220	C00249	187	269415	243165	214335	324217	257712	251458	218809	284676	229133	294041	332547	279526	343211	292774	215367	294493	248468	321820	321722	259641	435633	386026	440923	475628	507796	526289	440118	592288	548357	571907	780224	778881	781103	781126
POS	P0631	Palmitic acid	C16H32O2	276.281	256.24	0.9498	6.6993	2-MetDNA	57-10-3	HMDB0000220	C00249	187	31661	27901	25744	38419	30666	30255	27293	32911	25700	34004	40869	32580	39918	34188	26228	34376	30089	37396	38537	30304	51958	43778	53645	54792	61547	59602	52350	70884	64484	64630	89287	89389	89846	89393
POS	P0632	Palmitic acid	C16H32O2	277.283	256.24	0.9274	6.691	2-MetDNA	57-10-3	HMDB0000220	C00249	187	1315	891	1173	1929	1853	883	1116	1670	864	1446	1961	1225	1554	1183	961	1617	1038	1547	1587	1141	2872	1768	2696	3001	3700	3931	3094	4319	4329	3085	5395	5228	4978	5135
POS	P0633	N-acetyl-2-phenylethylamine	C10H13NO	365.153	163.1	0.5872	5.4526	2-MetDNA	877-95-2	--	C06746		117882	106201	46032	95162	29820	15754	78257	122479	2942	110216	57232	45360	21656	58869	28294	1053	1117	59239	1720	32924	36303	33301	328	37966	17532	7991	184	193	4707	21362	42390	41390	42024	42364
POS	P0634	Octanoyl-L-Carnitine	C15H29NO4	403.086	287.21	0.8827	5.9008	2-MetDNA	--	--	C02838		12550	7957	9588	8498	8841	12306	8643	9951	9408	11737	11981	8896	11282	9831	8745	12170	11815	10299	11073	12482	9348	7040	11170	10399	6903	12131	7291	12738	10928	13540	10056	10066	9961	9880
POS	P0635	Palmitic acid	C16H32O2	299.277	256.24	0.9689	10.6957	2-MetDNA	57-10-3	HMDB0000220	C00249	187	208608	73382	92187	109260	396464	222575	46968	269091	245423	100755	736171	141569	102704	184733	824200	74195	324808	149595	358496	237633	89290	159779	141295	163084	396445	192076	441639	122641	144820	55107	70886	71645	69228	73307
POS	P0636	Octanoyl-L-Carnitine	C15H29NO4	310.202	287.21	0.6273	5.8689	2-MetDNA	--	--	C02838		4346	24643	7917	7007	5578	792	9031	31594	527	10900	1335	2529	573	2682	1183	2410	1242	15558	3833	522	12881	27800	523	7023	722	4980	47002	15427	129	7741	9101	9612	9569	8397
POS	P0637	Octanoyl-L-Carnitine	C15H29NO4	290.223	287.21	0.9719	5.8204	2-MetDNA	--	--	C02838		31011	16539	1286	47265	11382	247	22404	60001	246	19525	6935	910	1466	15703	3308	2592	190	15093	2618	4220	37232	30021	1544	19636	2670	2641	41152	16532	2967	12698	16518	16336	16419	16430
POS	P0638	Octanoyl-L-Carnitine	C15H29NO4	289.22	287.21	0.9749	5.8204	2-MetDNA	--	--	C02838		203057	127332	3776	338940	47302	2999	167367	417594	407	132600	87751	24059	19474	104754	33128	445	12711	102866	12115	38175	247421	237019	7497	118407	33964	1167	308650	118684	1041	87806	114532	112724	114465	113485
POS	P0639	Citrulline	C6H13N3O3	176.103	175.096	0.7908	0.8334	2-MetDNA	372-75-8	HMDB0000904	C00327	16	20090	7735	9295	10789	48721	28128	2730	1080	53378	21653	11276	2091	1332	1662	4602	13685	4144	1072	28541	634	2870	1546	1229	6479	25173	12443	3012	1049	22780	2365	8196	7797	8186	8575
POS	P0640	Octanoyl-L-Carnitine	C15H29NO4	288.217	287.21	0.8633	5.6054	2-MetDNA	--	--	C02838		108772	43970	7107	95507	1573	1754	63333	36710	2882	36887	12685	4652	2354	34892	2493	340	796	14455	201	7655	60948	29007	2726	71074	1149	874	44915	9704	1048	12838	28131	28117	27720	27913
POS	P0641	Palmitoleic acid	C16H30O2	339.193	254.225	0.8217	11.3438	2-MetDNA	--	HMDB0003229	C08362		108872	60933	132005	140616	134343	62814	13985	136306	105746	49516	82680	60604	38989	104022	91463	91000	52014	47740	170138	67849	88711	184707	114337	74162	271162	130427	130988	84320	94383	192638	9813	7311	9275	9233
POS	P0642	Palmitaldehyde	C16H32O	284.287	240.245	0.955	12.1663	2-MetDNA	--	HMDB0001551	C00517		50335	3837	1703	1807	63715	13015	27796	57464	4187	28088	165605	4208	3650	13227	82011	2587	41811	29969	5424	845	45384	9115	22996	16768	19890	57307	57011	35901	12585	25218	51778	52011	51532	51882
POS	P0643	Palmitaldehyde	C16H32O	283.283	240.245	0.9843	12.1663	2-MetDNA	--	HMDB0001551	C00517		616608	164489	141817	141897	636617	224582	83220	553514	231045	223606	1191116	250079	168440	270009	775419	127254	415347	277457	198113	140875	452252	220962	201729	321412	331222	563344	549972	326422	269867	95008	488092	485806	482252	484578
POS	P0644	Phytosphingosine	C18H39NO3	321.31	317.293	0.9951	6.7408	2-MetDNA	--	HMDB0004610	C12144		2172	2251	1883	3546	3017	2358	1267	2049	2059	3751	3616	3224	3593	1554	1429	3022	1905	2251	3310	2299	5556	4204	7354	3439	1652	1809	1928	5664	4353	4117	6265	6203	6343	6210
POS	P0645	Palmitaldehyde	C16H32O	283.283	240.245	0.9815	12.8393	2-MetDNA	--	HMDB0001551	C00517		374182	203810	71280	75809	316870	197223	121321	439400	185425	189812	620562	129587	86223	129032	367596	169069	493081	139660	160997	79675	219621	204359	233123	158844	262554	289118	465484	144597	130908	55215	322359	317191	314137	303688
POS	P0646	Phytosphingosine	C18H39NO3	320.307	317.293	0.9832	6.7408	2-MetDNA	--	HMDB0004610	C12144		32928	26425	23342	41071	30446	29432	27131	31805	26672	38018	37076	33555	35580	32578	21158	32580	21876	32414	38012	24888	52233	53868	69752	44462	38638	36741	39140	56976	39734	43824	69358	69790	69554	69642
POS	P0647	Phytosphingosine	C18H39NO3	319.304	317.293	0.9841	6.7408	2-MetDNA	--	HMDB0004610	C12144		254294	213955	182899	327102	241706	230878	229846	270430	222355	312795	301889	264282	290397	273362	173073	263694	191644	271046	312904	203532	436095	440745	546449	337668	280139	294035	314664	447534	313912	347629	569029	568540	569049	569188
POS	P0648	Phytosphingosine	C18H39NO3	319.304	317.293	0.9548	7.6373	2-MetDNA	--	HMDB0004610	C12144		14165	5336	5945	10954	7001	8607	5593	6612	6074	8228	7496	6211	9504	8507	5510	6720	4071	6101	6211	4994	8296	9705	16040	12226	6480	8151	8607	9842	15180	10701	19664	20609	20971	21228
POS	P0649	Coumaryl acetate	C11H12O3	239.089	192.079	0.6207	5.4275	2-MetDNA	--	--	C20465		121593	192317	43410	152009	160225	173858	210920	70286	146833	94320	83455	121349	159926	116704	73113	460682	121536	154377	121368	101828	66536	68754	114961	100955	19616	63410	67327	91648	70281	109068	112132	111036	110914	112185
POS	P0650	Dihydroxyacetone	C3H6O3	135.003	90.0317	0.8469	1.1492	2-MetDNA	--	HMDB0001882	C00184		227443	171621	190594	124105	106692	40396	150128	201784	27357	187841	284734	150826	80195	169264	94735	9727	32268	134888	22045	130424	37678	83931	56414	43485	75792	27466	85210	65826	24767	71278	156561	157816	159645	157434
POS	P0651	Coumaryl acetate	C11H12O3	240.093	192.079	0.7077	5.4453	2-MetDNA	--	--	C20465		10275	16438	1819	15079	14499	16689	20061	5232	9612	5046	4544	6064	13755	9433	2897	40757	5971	10564	5537	7311	4405	3828	7223	7057	811	1254	2552	6050	2817	6517	9411	9473	9098	9765
POS	P0652	Palmitaldehyde	C16H32O	263.237	240.245	0.4751	11.5184	2-MetDNA	--	HMDB0001551	C00517		26189	15791	10350	16241	34288	31982	10974	31188	19638	13180	58629	23005	15886	19701	43415	10787	28070	23023	12869	12395	18812	13745	25915	16343	21434	24554	31055	15796	26273	7259	36094	34569	36087	34767
POS	P0653	Creatine	C4H9N3O2	132.076	131.07	0.8171	0.8098	2-MetDNA	57-00-1	HMDB0000064	C00300	7	101983	99094	45660	94797	48093	26061	108125	118474	29290	143947	120245	96782	54074	43643	31657	28960	43660	94095	28015	57800	39960	47320	103694	67974	63037	75421	70602	77121	90199	51258	63367	62932	63160	62612
POS	P0654	Phytosphingosine	C18H39NO3	300.29	317.293	0.909	6.7694	2-MetDNA	--	HMDB0004610	C12144		2583	2229	2197	3549	2683	2223	2395	3253	2700	3476	3327	2895	2995	3248	1890	2783	1717	2219	3774	1856	5638	6799	6105	4365	3526	3219	3729	7433	3265	3764	7754	8443	8552	8470
POS	P0655	Phthalic acid	C8H6O4	150.027	166.027	0.9685	10.8868	2-MetDNA	--	HMDB0002107	C01606		61394	98497	68121	60302	82408	62539	67520	62928	82248	83015	61431	64956	86235	73337	55256	77756	84705	65881	57315	78430	64585	85112	72624	77811	67839	59282	63927	93551	71641	57817	73855	73377	69828	71410
POS	P0656	Phosphorylcholine	C5H15NO4P	227.108	184.074	0.8378	1.4303	2-MetDNA	--	HMDB0001565	C00588		65556	61184	25134	51178	5388	2990	38856	76502	970	64469	38041	22942	4772	37936	3039	92	1726	29555	310	21129	25234	19758	1112	21493	4832	1009	31799	13948	880	42017	40507	40481	39349	40594
POS	P0657	Phosphorylcholine	C5H15NO4P	226.105	184.074	0.4166	1.4333	2-MetDNA	--	HMDB0001565	C00588		214358	164443	276565	134558	84673	41181	402118	850050	11773	640813	369429	293263	76972	424642	88993	1545	17467	298131	799	142718	372872	192264	38438	306272	45635	10464	281140	193636	12807	549715	347768	349723	351739	349562
POS	P0658	Palmitaldehyde	C16H32O	282.279	240.245	0.7474	12.4655	2-MetDNA	--	HMDB0001551	C00517		1516889	584923	499157	366777	1726869	592207	343391	1475685	553500	754244	4440850	956966	434296	703286	2134146	353070	1090530	755695	515585	504493	1589495	641584	522183	824873	866370	1507473	1524750	1124028	745285	265870	1211974	1299184	1283260	1226401
POS	P0659	progesterone	C21H30O2	357.267	314.225	0.7596	5.3952	2-MetDNA	57-83-0	HMDB0001830	C00410	402	42735	44723	28708	50823	29899	29110	18964	61531	36958	32925	91290	51718	35803	73420	54200	37427	34969	22545	60029	41439	27619	50666	38128	29376	21493	2177	59577	40917	25863	4326	19842	20687	20302	20759
POS	P0660	Palmitaldehyde	C16H32O	283.283	240.245	0.9747	12.4654	2-MetDNA	--	HMDB0001551	C00517		215812	89174	74854	102088	355397	108761	69610	298678	114124	116435	693723	152806	111748	150188	560693	49543	229599	156798	94919	81047	255671	128932	110429	163113	172303	301177	312808	237021	142748	60063	232534	229156	231604	238481
POS	P0661	Cortisone	C21H28O5	402.234	360.194	0.4683	4.6156	2-MetDNA	--	HMDB0002802	C00762		3625	844	2403	604	1046	1563	1414	877	728	997	2688	5385	978	1660	736	1060	473	808	685	539	849	794	1378	690	721	888	1174	478	785	571	5286	5173	5210	5281
POS	P0662	Niacinamide	C6H6N2O	124.058	122.048	0.908	1.1153	2-MetDNA	98-92-0	HMDB0001406	C00153	1497	40909	73769	9727	19321	18610	2136	57107	86128	2587	43651	49721	23407	8773	8091	19576	847	5172	58494	3594	50198	5008	18100	3550	21776	6666	517	15288	26761	1939	5149	22596	23900	23191	23945
POS	P0663	1-Aminocyclopropanecarboxylic acid	C4H7NO2	84.0443	101.048	0.9269	0.7934	2-MetDNA	--	HMDB0036458	C01234		32966	41285	17807	43645	10570	3168	52587	61112	3016	103977	41133	32351	21506	11728	4786	1234	3295	42802	2175	36819	9394	15610	43790	23399	13403	9310	71141	43772	2090	16066	19834	20021	19682	20003
POS	P0664	3alpha,12alpha-Dihydroxy-5beta-chol-6-enoate	C24H38O4	408.311	390.277	0.8737	8.2113	2-MetDNA	--	--	C11637		9639	6777	14247	7600	16174	7966	8382	9395	14944	22789	14640	7142	7493	14476	16462	4718	4280	6627	12855	15096	294	93	343	470	1217	1063	818	71	400	248	12531	12438	12268	12454
POS	P0665	3beta,7alpha-Dihydroxy-5-cholestenoate	C27H44O4	497.343	432.324	0.9795	9.6156	2-MetDNA	--	HMDB0012454	C17335		437319	523513	374684	716929	618620	716543	3492181	432185	1565272	1409645	643291	525493	571840	380688	1853444	799279	637142	413242	1449064	1444612	1990	2635	16786	1139	101513	119577	2790	886	34369	2643	743072	744175	739903	738864
POS	P0666	3beta,7alpha-Dihydroxy-5-cholestenoate	C27H44O4	497.343	432.324	0.9728	9.3255	2-MetDNA	--	HMDB0012454	C17335		52379	59427	52186	83721	82021	101192	278667	52672	166137	137128	64260	36913	62976	49345	193197	98646	77846	45559	169662	146629	948	505	1270	19590	10523	10152	149	137	2430	511	83960	85418	84734	83712
POS	P0667	3beta,7alpha-Dihydroxy-5-cholestenoate	C27H44O4	496.34	432.324	0.6169	9.3255	2-MetDNA	--	HMDB0012454	C17335		172519	198252	169263	279900	273589	342872	950755	178156	582090	471990	216569	196326	220152	165480	667761	341462	261362	149984	588099	486140	2653	1467	5245	1683	48940	55644	1089	1363	6059	232	321174	326748	322556	326393
POS	P0668	3beta-Hydroxy-5-cholestenoate;3beta-Hydroxycholest-5-en-27-oic acid	C27H44O3	481.348	416.329	0.9086	10.4215	2-MetDNA	6561-58-6	HMDB12453	C17333		25947	37951	31824	50971	65444	59323	207075	32086	128111	106555	39295	56035	42851	31460	162586	85506	51313	40277	168477	98741	12099	11014	13747	10119	93094	17927	16349	15737	59436	5865	67776	68676	67721	66294
POS	P0669	3beta-Hydroxy-5-cholestenoate;3beta-Hydroxycholest-5-en-27-oic acid	C27H44O3	481.348	416.329	0.9729	10.0999	2-MetDNA	6561-58-6	HMDB12453	C17333		23634	29981	30079	21573	65922	13126	137549	44984	93338	85622	52730	27712	27143	38615	95976	9308	23697	35614	115577	52025	23538	11862	29970	14242	131034	25536	38067	38194	94557	12317	75810	76669	75077	76576
POS	P0670	3beta-Hydroxy-5-cholestenoate;3beta-Hydroxycholest-5-en-27-oic acid	C27H44O3	480.345	416.329	0.6185	10.429	2-MetDNA	6561-58-6	HMDB12453	C17333		183837	231840	156639	615331	346962	190603	567053	178071	601500	401709	192639	234709	138906	163107	416703	302758	247938	160631	523786	325521	49332	48970	65844	40204	394791	84268	89024	76204	226213	29584	279219	272894	279789	274889
POS	P0671	LysoSM(d18:1)	C23H50N2O5P	449.346	465.346	0.9471	8.761	2-MetDNA	--	HMDB0006482	C03640		18519	30169	4389	60221	22154	972	250503	83743	287	68813	34913	12718	18452	17866	40933	110	6132	34513	8693	41626	5865	9468	368	1942	6479	5273	15553	8237	5741	902	39838	40176	40138	40532
POS	P0672	L-Carnitine	C7H15NO3	323.217	161.105	0.9032	0.7924	2-MetDNA	--	HMDB0000062	C00318		266006	1303773	195798	1020660	302839	39808	1023249	2690624	14488	413246	1516903	527840	297155	412370	189153	123163	13538	1235876	2014	764527	1205828	3386506	12318	1270012	315968	16878	1706823	2568208	9607	1516701	784670	782994	784670	780635
POS	P0673	L-Carnitine	C7H15NO3	200.068	161.105	0.9293	0.7623	2-MetDNA	--	HMDB0000062	C00318		67178	116873	34263	86957	30924	25425	98633	118458	30301	131534	79206	77936	84278	42723	34644	32801	67106	109811	37754	142252	130615	214750	21137	540965	32802	16113	242614	314790	22209	216855	107857	107610	107909	107911
POS	P0674	L-Carnitine	C7H15NO3	185.097	161.105	0.935	0.767	2-MetDNA	--	HMDB0000062	C00318		120568	242965	66234	261440	72969	42138	256581	283649	45884	231157	242991	193728	214780	128683	97709	44657	94269	292018	53907	318627	113183	152726	29369	227773	60183	26036	156307	185675	33074	123820	134792	134477	133492	134308
POS	P0675	Testosterone;17beta-Hydroxy-4-androsten-3-one	C19H28O2	335.222	288.209	0.6323	5.465	2-MetDNA	58-22-0	HMDB00234	C00535		2058	43601	258218	2711	2633	30051	22954	114490	6280	27840	93181	12087	7933	3105	2033	6978	107	71113	1883	4987	30065	360799	184715	82630	7283	17930	58037	116257	7960	58780	57240	57823	57295	57970
POS	P0676	3alpha,12alpha-Dihydroxy-5beta-chol-6-enoate	C24H38O4	456.299	390.277	0.9693	9.5076	2-MetDNA	--	--	C11637		7778	2673	8199	10108	8901	10935	43500	4617	27770	21979	13621	4625	10722	3508	34710	18623	4961	3378	28702	22687	239	108	241	185	2033	989	166	177	546	2267	12552	12373	12205	12582
POS	P0677	3alpha,12alpha-Dihydroxy-5beta-chol-6-enoate	C24H38O4	455.296	390.277	0.9787	9.5076	2-MetDNA	--	--	C11637		54611	32718	51576	51233	59746	77973	301910	38653	183844	134674	95884	38807	74616	37100	213734	101918	39381	35776	173741	145349	341	153	1297	237	14291	10297	1498	300	12135	696	69620	69024	69634	68906
POS	P0678	Testosterone;17beta-Hydroxy-4-androsten-3-one	C19H28O2	336.225	288.209	0.948	5.4614	2-MetDNA	58-22-0	HMDB00234	C00535		165	9002	45106	172	473	7120	2741	24831	647	7397	20269	2418	436	547	450	192	106	18594	149	835	6506	76493	41041	21026	148	1588	13641	25613	1081	14641	12937	13324	13326	13182
POS	P0679	Hexadecenal	C16H30O	281.267	238.23	0.8945	11.5183	2-MetDNA	--	HMDB0060482	C06123		111651	74051	57389	60550	146289	134283	43615	133907	77228	70578	240598	76264	60131	85616	167815	54640	92314	72451	54807	54878	83226	69245	77390	86268	91707	104674	126948	71752	72427	35446	114868	114909	113709	114361
POS	P0680	Testosterone;17beta-Hydroxy-4-androsten-3-one	C19H28O2	336.225	288.209	0.96	5.9016	2-MetDNA	58-22-0	HMDB00234	C00535		72	1551	95138	96	415	11052	409	4801	1562	507	6455	358	494	330	452	4389	113	3598	1153	174	168	7822	23524	536	822	6211	646	2499	2144	652	5319	5372	5280	5262
POS	P0681	1-Methyladenosine	C11H15N5O4	348.07	281.112	0.4288	4.3153	2-MetDNA	--	HMDB0003331	C02494		55987	43417	66648	95076	50150	38445	34046	133309	29446	51861	106912	67815	46235	98074	65365	21919	21358	67586	22870	24588	78939	101986	16172	37095	9301	6084	50168	25668	7033	55328	43539	42346	42231	41110
POS	P0682	L-Carnitine	C7H15NO3	184.094	161.105	0.8935	1.2728	2-MetDNA	--	HMDB0000062	C00318		403492	69551	394920	46477	117548	18788	262403	1335312	128707	65719	691912	45556	13724	55285	141463	5029	4656	134227	5077	320851	1040352	395700	206161	328169	582282	11414	386642	257594	52989	211934	92750	103982	113438	104198
POS	P0683	L-Carnitine	C7H15NO3	165.12	161.105	0.9761	0.8021	2-MetDNA	--	HMDB0000062	C00318		21107	36478	13778	35938	19611	8214	38535	49604	15868	22758	36046	25898	23127	23869	20029	2172	17517	36784	13455	28291	27975	34230	4063	38339	15871	10235	33275	39058	12081	30828	25583	25887	25487	25962
POS	P0684	L-Carnitine	C7H15NO3	164.118	161.105	0.9633	0.8007	2-MetDNA	--	HMDB0000062	C00318		312534	585936	255795	537936	348035	189338	568088	769064	314457	377603	574440	401350	334072	345308	388281	132292	216199	572317	264101	479022	475638	640203	131918	594729	331977	189140	546242	568723	228380	523273	428740	427594	428251	427602
POS	P0685	L-Carnitine	C7H15NO3	163.116	161.105	0.963	0.8007	2-MetDNA	--	HMDB0000062	C00318		2829486	5404510	2217018	5324049	3146294	1607499	5314031	7335490	2753368	3318549	5302367	3653561	2988980	3194255	3621479	1116504	1816634	5269629	2333211	4339817	4353875	6038600	1111304	5602589	2994517	1649898	5094792	5430812	1990134	4919568	3964424	3969075	3969074	3964375
POS	P0686	L-Carnitine	C7H15NO3	162.113	161.105	0.9457	0.8023	2-MetDNA	--	HMDB0000062	C00318		35997389	55599850	30483505	52573415	39583385	23380923	55053491	64808726	35994418	40479754	54649559	43945883	38856764	39386623	42691915	16473271	25756473	55634310	31603304	50026781	49307280	59289019	16152218	57731485	38123641	23840523	54546480	56538155	29009372	51846593	46026027	45987668	46012539	45969889
POS	P0687	Hexadecenal	C16H30O	256.263	238.23	0.616	12.312	2-MetDNA	--	HMDB0060482	C06123		459422	145536	193675	165468	630430	258154	124712	536400	286213	235565	806717	266592	197732	320512	699238	123972	394765	331914	265692	214490	483776	268354	179720	367213	327776	374131	508026	357381	208452	150637	349108	346983	338567	359027
POS	P0688	Hexadecenal	C16H30O	257.267	238.23	0.9641	6.7329	2-MetDNA	--	HMDB0060482	C06123		4770	4827	3338	4799	5841	5339	2693	5495	5307	6070	5194	5167	7317	5914	3469	5390	4222	5629	7603	4996	8707	8801	10321	8229	8396	7012	8834	12307	8420	9346	12233	12361	12362	12239
POS	P0689	Hexadecenal	C16H30O	257.267	238.23	0.9659	12.3122	2-MetDNA	--	HMDB0060482	C06123		65975	26020	18168	22203	84499	36904	14171	87047	25961	21515	145211	54839	27352	41249	100442	22409	68649	40372	41196	20367	68196	32473	31971	48634	33073	71132	73490	48800	34669	17994	54464	54822	51012	55367
POS	P0690	Hexadecenal	C16H30O	257.267	238.23	0.8986	12.6978	2-MetDNA	--	HMDB0060482	C06123		98537	29921	26565	29536	184677	33736	15790	74211	89374	29768	116803	35903	28688	66299	86195	17371	134037	93526	36036	26667	57123	56976	41160	122212	39069	83821	65575	51572	33477	25276	61686	71933	72156	67467
POS	P0691	Hexadecenal	C16H30O	257.267	238.23	0.9747	11.9669	2-MetDNA	--	HMDB0060482	C06123		150285	66000	72521	61868	215692	113980	41812	181902	80863	69996	341862	95669	74425	95636	233440	47647	135983	100403	76118	61900	144844	74038	74737	130446	101007	136955	152617	107978	74053	44752	114669	114837	114838	114647
POS	P0692	3-Oxo-5b-cholan-24-oic Acid	C24H38O3	439.302	374.282	0.9501	9.9847	2-MetDNA	--	--	C03070		3208	2565	6950	4995	18197	3733	30316	12572	28131	29577	22667	5427	8502	8802	35912	6291	6581	7217	26031	13999	913	5060	1920	1441	18047	815	3963	2328	16270	1305	16737	17005	16748	16268
POS	P0693	3beta,7alpha-Dihydroxy-5-cholestenoate	C27H44O4	498.346	432.324	0.9721	9.6156	2-MetDNA	--	HMDB0012454	C17335		83780	113828	84256	139332	124078	138518	669572	85158	308837	281308	132796	108440	118822	91170	359703	158708	127986	83949	288579	287887	1183	800	771	86	22570	23109	262	23507	2710	33506	147988	147500	147542	147985
POS	P0694	3beta,7alpha-Dihydroxy-5-cholestenoate	C27H44O4	499.349	432.324	0.9752	9.6156	2-MetDNA	--	HMDB0012454	C17335		14171	16230	12858	21994	17868	21406	92920	18571	46877	38383	21022	12922	20315	12675	57135	22217	22791	14633	40998	43563	6713	90	195	154	1718	1900	144	102	711	6361	22805	22473	22502	22660
POS	P0695	Guanosine	C10H13N5O5	307.083	283.092	0.9189	1.2679	2-MetDNA	118-00-3	HMDB0000133	C00387	87	1421	964	3108	187	2967	3979	238	574	7042	1678	1124	163	1687	716	2583	2798	465	1589	3213	2222	3579	6814	11642	1277	17799	10800	3414	3235	8555	2651	4691	5378	5141	5255
POS	P0696	Guanosine	C10H13N5O5	306.081	283.092	0.9135	1.2736	2-MetDNA	118-00-3	HMDB0000133	C00387	87	11734	1351	36289	3030	35315	35683	1239	13092	57061	13476	18491	11783	794	11071	26910	25996	2628	7767	44458	670	44316	56107	100253	16194	161366	93329	39273	42417	67142	32280	46731	49624	48353	50777
POS	P0697	1-Aminocyclopropanecarboxylic acid	C4H7NO2	102.055	101.048	0.9254	0.7989	2-MetDNA	--	HMDB0036458	C01234		60706	64140	47350	83571	22073	21335	74427	70853	11159	85470	43075	53807	19448	24864	13452	6523	18264	49003	10761	36859	18472	25446	44003	53161	36353	22437	52646	36578	12256	34372	33638	35214	36099	35108
POS	P0698	5-Ureido-4-imidazole carboxylate;4-Ureido-5-imidazolecarboxylic acid	C5H6N4O3	236.998	170.044	0.887	1.1606	2-MetDNA	--	--	C05515		106475	79728	328462	76669	435192	278102	154419	101990	457567	42946	367815	158383	89505	270571	440740	87270	79468	132690	343460	227863	8357	18844	59055	18751	158794	113381	8627	17129	21790	16754	135675	135623	134194	134018
POS	P0699	5-Ureido-4-imidazole carboxylate;4-Ureido-5-imidazolecarboxylic acid	C5H6N4O3	216.02	170.044	0.8726	1.1485	2-MetDNA	--	--	C05515		20787	15054	63720	21490	82618	48598	43190	21413	79382	7125	76421	35661	25623	49905	85147	11204	21751	39358	72563	67468	912	958	6733	1874	26756	24513	748	1427	1390	437	26609	26361	26285	25631
POS	P0700	5-Ureido-4-imidazole carboxylate;4-Ureido-5-imidazolecarboxylic acid	C5H6N4O3	215.016	170.044	0.8916	1.1435	2-MetDNA	--	--	C05515		314082	232845	829361	250487	1067570	714265	499288	289282	1077458	139543	1010875	506754	348260	693639	1170971	251017	266990	487344	922796	847844	28782	51704	137852	61304	362524	281738	29179	48666	45849	37848	333773	332693	335931	332578
POS	P0701	1-Aminocyclopropanecarboxylic acid	C4H7NO2	102.055	101.048	0.9266	1.4605	2-MetDNA	--	HMDB0036458	C01234		185376	206826	45094	117758	38909	21322	72849	136523	15602	92937	79651	56882	24550	30747	28098	7254	14932	48925	9715	32945	27690	59700	61850	55951	59353	31286	74468	52824	19099	132763	48998	48640	48682	49118
POS	P0702	1-Aminocyclopropanecarboxylic acid	C4H7NO2	148.061	101.048	0.8856	1.4608	2-MetDNA	--	HMDB0036458	C01234		760771	464845	241938	625854	205362	127833	409823	744956	80107	401523	751157	574289	126830	172418	122840	36142	66224	748331	78678	161334	434371	726457	234160	959829	849230	398733	601143	344501	108931	899687	307525	301423	304740	303780
POS	P0703	1-Aminocyclopropanecarboxylic acid	C4H7NO2	170.042	101.048	0.9125	0.784	2-MetDNA	--	HMDB0036458	C01234		25931	33063	15596	34602	13717	8254	28237	33470	5724	21229	14346	17158	13968	12991	6240	1932	6631	25684	5333	14537	17781	29045	35199	32633	34800	15258	33923	24965	7984	27601	21410	22624	21460	21971
POS	P0704	Stearaldehyde	C18H36O	287.314	268.277	0.9448	8.6556	2-MetDNA	--	HMDB0002384	C01838		431	586	600	603	603	457	374	698	470	709	758	588	513	420	529	513	605	968	301	444	784	1176	759	734	2661	1102	787	896	480	808	3600	3502	3693	3703
POS	P0705	Stearic acid	C18H36O2	303.309	284.272	0.9799	7.5385	2-MetDNA	57-11-4	HMDB0000827	C01530	189	12164	11541	12938	14804	14433	11350	8520	12915	13069	15365	16677	14909	18340	16574	12660	14117	16929	17205	17061	15402	21674	18693	17464	17707	17230	17270	18220	21816	17094	19059	79373	79506	79367	79452
POS	P0706	Stearic acid	C18H36O2	304.311	284.272	0.9538	7.5391	2-MetDNA	57-11-4	HMDB0000827	C01530	189	1623	1478	1283	1831	2329	695	732	1401	1632	1602	2051	1464	2296	2471	1376	1409	1460	2434	1912	1647	2772	1879	2061	2541	1990	2231	2178	2633	2182	1822	9367	9293	9293	9270
POS	P0707	Glycerophosphorylcholine	[C8H21NO6P]+	280.092	258.11	0.9442	0.7537	2-MetDNA	29207-20-3	--	C00670		1680261	2368673	1290863	2146867	763397	758790	1256863	2715333	554889	1678438	1461822	1926974	845649	1117784	715191	473580	481942	2086607	546980	936090	416582	730521	866252	558668	814974	528173	452289	645328	465161	488877	926213	926277	925516	926870
POS	P0708	Glycerophosphorylcholine	[C8H21NO6P]+	281.095	258.11	0.9308	1.4423	2-MetDNA	29207-20-3	--	C00670		10484	14481	14184	11634	4673	3852	6972	29821	2208	6190	11189	8091	448	6416	4036	1181	893	6151	1119	3013	2213	9380	4448	1795	10861	2323	2192	1406	1303	2659	7037	7107	7472	7443
POS	P0709	Glycerophosphorylcholine	[C8H21NO6P]+	282.097	258.11	0.8648	0.7672	2-MetDNA	29207-20-3	--	C00670		25476	34133	22612	34043	11448	11347	19794	39004	8092	26863	22071	31069	12038	18245	9373	6971	7690	29431	9152	12787	6684	9732	14555	6824	14312	6679	6538	9354	4545	7761	14965	14847	15185	15152
POS	P0710	4-Methylpentanal	C6H12O	240.152	100.089	0.6311	4.0693	2-MetDNA	--	HMDB0001318	C02373		5708	3497	3133	3584	2009	5847	2143	3286	2955	2049	7501	6376	3165	4484	3988	4354	2298	3053	2510	3067	1407	1220	3764	843	1689	916	4162	2448	1184	889	10889	10759	10756	10674
POS	P0711	2-Aminoacrylic acid	C3H5NO2	151.047	87.032	0.9096	0.7814	2-MetDNA	--	HMDB0003609	C02218		17863	26236	9581	20751	2717	2418	29016	25703	224	58172	26111	25629	11918	6744	2162	241	1503	24361	194	21916	3329	7611	14313	5992	3048	3737	8701	7401	2312	12277	12609	12238	11762	12195
POS	P0712	Glycocholic Acid	C26H43NO6	550.266	465.309	0.7065	8.3517	2-MetDNA	475-31-0	HMDB0000138	C01921	202	18	20	35	29	6	14	23	18	18	22	28	25	18	53	6	6	33	29	106	34	47	54	15	16	20	4	16	14	11	12	528	519	531	504
POS	P0713	Glycodeoxycholic acid	C26H43NO5	519.325	449.314	0.5701	9.6156	2-MetDNA	360-65-6	HMDB00631	C05464		8762	16622	13573	20368	14069	16908	92062	12334	39188	35675	14891	15562	15902	9719	46980	20093	18530	14704	38357	38189	6999	125	462	153	1192	1096	328	123	528	8352	17509	17888	17594	18078
POS	P0714	1-Aminocyclopropanecarboxylic acid	C4H7NO2	84.0444	101.048	0.8816	1.4417	2-MetDNA	--	HMDB0036458	C01234		33854	111139	16141	42465	12168	7078	48731	82330	2863	88065	120873	48495	8752	17243	7277	1169	3997	30242	1949	21795	13326	27985	29098	24173	17520	14721	66455	51133	5071	37647	37163	34918	37658	37975
POS	P0715	L-Carnitine	C7H15NO3	325.223	161.105	0.9508	0.7898	2-MetDNA	--	HMDB0000062	C00318		5942	36424	5705	23520	6193	541	25476	69333	8793	7784	41266	13560	5836	10538	4164	11846	14284	29281	12029	19427	29558	84585	13352	31348	7820	346	45781	65679	455	46959	19408	19892	19964	19532
POS	P0716	L-Carnitine	C7H15NO3	324.221	161.105	0.9343	0.7968	2-MetDNA	--	HMDB0000062	C00318		42742	216151	35807	169215	50726	5356	169880	434327	1062	66519	239608	87641	52665	71651	31093	45767	157	210811	36286	124009	201746	521685	3938	208743	38093	861	271538	401268	2025	248976	133423	132580	133696	132520
POS	P0717	1-Hexadecanol	C16H34O	265.253	242.261	0.523	12.8808	2-MetDNA	--	HMDB0003424	C00823		11023	5065	4338	3894	19387	6379	3226	16200	6200	6400	25595	8608	5412	7258	25079	2944	8878	8251	5314	4393	10691	7537	5348	7579	7833	12309	15863	9852	15692	3386	13646	13560	13475	13124
POS	P0718	1-Hexadecanol	C16H34O	265.253	242.261	0.8362	12.168	2-MetDNA	--	HMDB0003424	C00823		32275	7277	3966	5176	34937	8493	2262	26226	17547	12489	57820	13064	6955	11872	38334	5486	18583	15123	10733	7936	23913	16744	10040	16243	16803	27749	36924	15387	12178	3498	26161	26552	26387	26570
POS	P0719	LysoSM(d18:1)	C23H50N2O5P	466.352	465.346	0.9056	8.1651	2-MetDNA	--	HMDB0006482	C03640		2900	3894	1655	9378	3289	1382	4745	4814	627	4623	2541	2182	954	7106	2734	483	1031	4974	3243	3474	7927	5998	6648	6130	20470	4188	11427	5010	6328	2311	10629	10702	10069	9847
POS	P0720	Tamoxifen	C26H29NO	389.256	371.225	0.7358	4.5809	2-MetDNA	--	HMDB0014813	C07108		7774	2617	3198	2916	3012	1866	5361	474	3511	4344	6798	9053	2203	6476	722	3466	2579	1825	4256	2151	1562	1108	510	1305	2330	2213	1597	1908	2371	1653	6116	6233	6367	6035
POS	P0721	Guanosine	C10H13N5O5	285.102	283.092	0.9631	1.2664	2-MetDNA	118-00-3	HMDB0000133	C00387	87	311	1303	3145	836	4173	3330	1883	681	6294	195	1950	1746	638	1366	1987	3723	617	397	5005	2198	2428	6236	13001	2602	17005	11785	3677	6379	6760	2471	6299	7048	6996	7260
POS	P0722	Taurodeoxycholate;Taurodeoxycholic acid	C26H45NO6S	464.283	499.297	0.9651	6.8304	2-MetDNA	--	HMDB00896	C05463		527862	406931	410698	424778	472919	326604	467520	427218	356219	376855	233640	246211	117902	338394	406156	98443	97737	187327	190981	197676	160228	139654	101889	145476	13047	3428	122363	121029	184	146	230832	234218	237130	233011
POS	P0723	Taurodeoxycholate;Taurodeoxycholic acid	C26H45NO6S	483.297	499.297	0.958	6.8304	2-MetDNA	--	HMDB00896	C05463		32078	29273	28350	28213	30863	20228	31227	26876	23212	25554	15290	16710	6160	23664	30508	2477	4858	13480	12417	13892	5763	180	6139	126	392	223	155	4106	5524	4618	16549	16764	16567	16982
POS	P0724	Hexadecenal	C16H30O	280.264	238.23	0.736	11.5266	2-MetDNA	--	HMDB0060482	C06123		556611	368569	273325	284632	746088	429972	228657	685907	399340	349690	2064429	383351	290781	412030	855942	278706	478184	387407	268617	274146	425033	343043	392062	350226	426109	486009	661388	366551	345758	171881	574398	571292	567326	571349
POS	P0725	L-Carnitine	C7H15NO3	162.112	161.105	0.9209	1.2674	2-MetDNA	--	HMDB0000062	C00318		10094623	26677836	24789868	21379190	53371389	10718812	10303323	34414981	14835574	15900955	23255853	14680940	11483512	12350529	22834375	3006602	15489776	18551784	9701883	17153696	75614695	26424815	9786032	31301690	74727659	34472434	32300925	84928685	41556189	53625170	19438662	19604590	19562825	19697389
POS	P0726	Sphingosine 1-phosphate	C18H38NO5P	426.262	379.249	0.5155	8.1221	2-MetDNA	--	HMDB0000277	C06124		1231	929	1582	700	6277	714	8830	729	8566	4365	7282	656	1127	1617	13188	1139	610	1758	9218	3632	279	1561	1276	214	7735	353	599	80	6653	566	3834	4080	4059	4067
POS	P0727	2-Hydroxy-2-ethylsuccinic acid	C6H10O5	146.053	162.053	0.9569	1.7629	2-MetDNA	--	HMDB0059758	C02488		58673	66007	47469	105128	17502	10246	49066	74435	4402	84696	68836	106767	23466	37972	9308	226	5500	40014	1014	19377	24258	27307	4517	36068	6878	3381	31237	18410	1785	43286	71602	70434	72598	64581
POS	P0728	2-{[(3alpha,5beta,7beta)-3,7-Dihydroxy-24-oxocholan-24-yl]amino}ethanesulfonic acid	C26H45NO6S	465.286	499.297	0.9798	6.83	2-MetDNA	--	--	C16868		152944	132377	122766	126359	148986	100726	136692	122991	103945	115182	70425	72623	39736	98387	119473	31737	28399	52676	57695	58885	53768	48741	49404	53782	1246	1270	41487	40621	29269	153	68178	68717	68452	69366
POS	P0729	Lincomycin	C18H34N2O6S	410.224	406.214	0.9717	4.3738	2-MetDNA	154-21-2	HMDB15564	C06812		70342	139259	45681	38542	49916	17507	62799	109746	51791	316686	126450	94888	28135	71572	51944	2214	14398	75314	29238	79687	762	500	1155	538	6908	9040	776	20068	230	307	63927	65296	65475	65392
POS	P0730	2-{[(3alpha,5beta,7beta)-3,7-Dihydroxy-24-oxocholan-24-yl]amino}ethanesulfonic acid	C26H45NO6S	466.286	499.297	0.9571	6.8297	2-MetDNA	--	--	C16868		46081	35659	37847	39970	41444	27000	41781	35427	29097	30988	19294	20534	8359	27025	31787	6842	4003	16530	17094	17980	8707	7608	119	8801	340	161	169	484	4490	7775	19382	19650	19630	19925
POS	P0731	2-{[(3alpha,5beta,7beta)-3,7-Dihydroxy-24-oxocholan-24-yl]amino}ethanesulfonic acid	C26H45NO6S	482.294	499.297	0.9743	6.8269	2-MetDNA	--	--	C16868		122479	94810	96574	94516	107589	74655	108893	96255	78164	90708	54285	63187	27786	80729	87210	22289	22601	43284	44595	47472	31853	35522	180	26557	198	490	30830	29408	23319	154	54658	54363	54941	54507
POS	P0732	Lincomycin	C18H34N2O6S	408.224	406.214	0.9878	4.3732	2-MetDNA	154-21-2	HMDB15564	C06812		1179671	2465870	663146	635873	859327	267127	1062673	1837102	819797	5786459	2205984	1698804	468056	1192662	889518	93258	239554	1448670	476568	1402120	8475	490	815	18366	150797	132549	676585	825	259831	87	1063149	1064116	1066883	1069448
POS	P0733	2-{[(3alpha,5beta,7beta)-3,7-Dihydroxy-24-oxocholan-24-yl]amino}ethanesulfonic acid	C26H45NO6S	500.305	499.297	0.9983	6.8241	2-MetDNA	--	--	C16868		18663	16079	16251	16152	17747	10915	17914	14543	12163	14009	9341	9884	3703	11928	18788	3290	2435	5109	6399	3961	5664	4383	111	5537	281	3083	5398	4218	273	117	8859	8507	8992	9001
POS	P0734	2-Ketobutyric acid	C4H6O3	86.0318	102.032	0.8697	1.7521	2-MetDNA	--	HMDB0000005	C00109		47522	35387	12521	17997	6330	3335	13907	33717	1318	26984	3764	16758	4707	10095	3969	3147	2184	23388	473	6119	8634	20919	1390	10061	2135	928	10194	7141	1488	16402	18506	18158	15696	16597
POS	P0735	2-Ketobutyric acid	C4H6O3	144.063	102.032	0.7054	1.1566	2-MetDNA	--	HMDB0000005	C00109		1058672	1061882	376570	729022	345304	229366	785601	1074339	190391	530902	1365393	458094	231541	530401	726031	118671	99167	955274	140207	804364	674	753	1222	1170	32611	40405	716	137853	1247	114150	498741	472802	511624	514783
POS	P0736	2-Ketobutyric acid	C4H6O3	125.021	102.032	0.898	1.1669	2-MetDNA	--	HMDB0000005	C00109		8105	17823	5040	20972	12238	1878	17370	31620	3003	5511	41590	8155	2529	8365	7565	433	212	8436	1758	3543	51164	39327	1925	21572	11664	1699	65231	21290	3271	23402	12459	12430	12416	12301
POS	P0737	2-Iminobutanoate	C4H7NO2	120.089	101.048	0.7834	8.3513	2-MetDNA	--	--	C20905		51	27	28	43	19	38	15	48	86	64	79	31	84	13	55	49	30	25	385	57	71	13	106	50	65	19	56	31	74	18	1858	1803	1870	1861
POS	P0738	2-Hydroxyphenethylamine	C8H11NO	121.083	137.084	0.83	2.1629	2-MetDNA	--	HMDB0001065	C02735		33636	19131	45018	11638	37383	29380	23962	37610	37185	27188	31184	20340	12541	29461	42569	12728	10440	4638	6319	2128	20972	22914	48853	17071	65127	32009	21326	23343	31486	7142	34744	34852	35650	35741
POS	P0739	2-Hydroxyestrone	C18H22O3	355.117	286.157	0.9594	5.3531	2-MetDNA	--	HMDB0000343	C05298		23341	16491	32160	18219	58870	21977	27651	24777	30562	4235	94065	19099	19566	43902	50240	3480	2627	43685	25438	33378	22632	22922	23116	23151	28651	486	25603	26847	21295	21800	21767	22849	22262	22888
POS	P0740	2-Hydroxyestrone	C18H22O3	354.12	286.157	0.7361	5.3531	2-MetDNA	--	HMDB0000343	C05298		57585	37725	76996	46164	146138	55991	58874	57099	79924	20325	259354	47663	45259	114717	121032	14557	16917	104575	54610	84167	31766	35544	29820	169	372	1903	52420	37334	17033	178	64586	64450	64108	63854
POS	P0741	2-{[(3alpha,5beta,7beta)-3,7-Dihydroxy-24-oxocholan-24-yl]amino}ethanesulfonic acid	C26H45NO6S	518.334	499.297	0.9645	6.8222	2-MetDNA	--	--	C16868		10681	9599	8099	8638	11775	6790	12744	9275	7234	7504	3722	5142	1925	6867	11380	1227	1185	3302	2910	3107	149	2904	2345	2794	166	120	3230	2658	1796	2509	4188	4333	4142	3927
POS	P0742	3-ketosphingosine	C18H35NO2	368.27	297.267	0.8698	6.7161	2-MetDNA	--	--	C06121	43208	55141	18709	1363	60901	9091	3163	51370	46474	1588	31915	15731	2636	3773	14662	13616	1163	577	17183	822	13089	42633	14803	5307	32859	1193	399	45685	8486	869	1742	28355	28321	28180	29073
POS	P0743	2-{[(3alpha,5beta,7beta)-3,7-Dihydroxy-24-oxocholan-24-yl]amino}ethanesulfonic acid	C26H45NO6S	522.285	499.297	0.9051	6.8313	2-MetDNA	--	--	C16868		38631	29112	33551	31398	39240	23115	36713	32877	28628	32173	23312	19479	11175	27257	30507	4926	4306	15904	18035	17266	10059	128	9496	11652	300	139	10610	11991	7077	9130	19838	20087	19923	20139
POS	P0744	2-{[(3alpha,5beta,7beta)-3,7-Dihydroxy-24-oxocholan-24-yl]amino}ethanesulfonic acid	C26H45NO6S	523.288	499.297	0.8792	6.8241	2-MetDNA	--	--	C16868		14712	9404	9449	9292	12356	10260	13743	11552	8622	11255	6566	5988	3017	9666	10705	2195	1602	3980	4594	5195	135	2380	2724	147	228	1629	163	2404	235	253	5677	5965	5329	5723
POS	P0745	2-Ethoxyethanol	C4H10O2	133.105	90.0681	0.5667	2.2168	2-MetDNA	--	HMDB0031213	C14687		178680	312416	136131	91006	104147	152538	35894	304756	47645	110735	229738	91650	34716	106746	118657	13263	16380	79102	13517	46977	52724	306381	225299	231213	257010	104408	70051	26437	54429	40248	119183	129567	127806	128883
POS	P0746	2-{[(3alpha,5beta,7beta)-3,7-Dihydroxy-24-oxocholan-24-yl]amino}ethanesulfonic acid	C26H45NO6S	539.254	499.297	0.6199	6.8241	2-MetDNA	--	--	C16868		27102	18278	23063	24363	24163	19198	27767	20351	19060	19511	14885	14589	2438	19034	21219	4448	4004	8791	6159	4991	9494	9923	142	10198	10680	277	10474	9224	5717	11025	12052	12010	12196	11924
POS	P0747	Tomatidine	C27H45NO2	381.34	415.345	0.677	11.4269	2-MetDNA	77-59-8	HMDB34731	C10826		128792	200294	80114	97799	290844	198623	89030	91999	100494	92526	290405	241432	190568	82640	278403	199162	175510	94859	91170	180620	200616	82185	162144	156196	108131	195630	288511	166304	269418	106211	159911	160609	149065	152754
POS	P0748	Leukotriene D4	C25H40N2O6S	541.219	496.261	0.4858	7.0908	2-MetDNA	--	HMDB0003080	C05951		25467	24056	26855	39447	34069	37248	35841	23985	31142	34334	41805	44580	39156	38187	33221	51674	51625	41250	39371	46862	20236	32772	37151	36433	30004	29130	40511	35010	36169	29386	41860	42096	42056	42503
POS	P0749	2-Aminoacrylic acid	C3H5NO2	132.008	87.032	0.6123	0.7831	2-MetDNA	--	HMDB0003609	C02218		54068	23260	28469	43424	5435	6109	41044	11428	328	49994	20775	13297	22069	14511	2293	444	3562	14772	4483	16906	19663	8261	4665	33999	2385	4145	22313	5568	1214	13507	19986	20544	19986	20608
POS	P0750	2-Aminoacrylic acid	C3H5NO2	134.044	87.032	0.8898	1.4497	2-MetDNA	--	HMDB0003609	C02218		71686	42652	33856	45014	17029	24332	11880	61032	9417	11827	14405	54662	6283	11695	25386	4753	6341	8782	6142	6319	17083	42680	67824	37081	62446	46489	10783	81572	12203	23586	28035	28020	28817	27396
POS	P0751	2-Aminomalonate semialdehyde;2-Ammoniomalonate semialdehyde	C3H5NO3	169.985	103.027	0.5784	0.7846	2-MetDNA	--	--	C11822		134058	105450	71334	194122	24093	21958	83820	60030	2500	61311	40897	31182	26469	68500	9631	1748	5513	45845	2785	25699	43925	46858	11249	117389	17088	7665	43685	33071	6594	20112	54304	54414	54787	54064
POS	P0752	2-Aminomalonate semialdehyde;2-Ammoniomalonate semialdehyde	C3H5NO3	148.003	103.027	0.583	0.7959	2-MetDNA	--	--	C11822		166455	134177	51092	227964	23894	19382	115825	68956	2833	76461	39104	35219	36337	49179	8578	818	9527	56961	2463	24614	40260	47629	5375	140110	10518	5280	45794	37122	2916	16981	47378	48776	49040	47920
POS	P0753	2-Aminomalonate semialdehyde;2-Ammoniomalonate semialdehyde	C3H5NO3	146.068	103.027	0.7692	0.7385	2-MetDNA	--	--	C11822		47139	37855	20050	56838	17827	12747	50676	42818	7517	44969	39023	39295	30340	30135	19323	3941	14799	31923	10595	40539	16480	18526	121	27064	991	2744	234	18886	6999	14575	21878	21498	21540	21612
POS	P0754	2-Aminomalonate semialdehyde;2-Ammoniomalonate semialdehyde	C3H5NO3	145.066	103.027	0.6263	0.735	2-MetDNA	--	--	C11822		323301	304873	160368	327570	163625	90888	327739	296061	86309	373664	309218	252800	228705	223110	138853	59548	110714	319119	84802	277840	445	48222	299	340	9176	18256	933	179	138	29346	155226	153904	155734	154044
POS	P0755	2-Aminomalonate semialdehyde;2-Ammoniomalonate semialdehyde	C3H5NO3	126.022	103.027	0.5816	0.811	2-MetDNA	--	--	C11822		148256	153259	62729	259260	21869	20720	112013	79130	3001	76660	48896	35892	31203	67700	9795	1324	8990	60683	548	11884	49182	47308	8192	175929	16502	4931	55206	34312	7735	16565	49664	48902	49360	48718
POS	P0756	Linolenic Acid	C18H30O2	342.249	278.225	0.5093	5.097	2-MetDNA	463-40-1	--	C06427	192	272480	187279	143142	151073	208386	181535	139315	310220	159452	147817	548633	187736	130296	330846	370128	185402	122363	153557	178521	201120	141731	244338	172340	186193	145145	56203	369514	237253	132719	43688	102895	104605	104670	105900
POS	P0757	Linolenic Acid	C18H30O2	343.252	278.225	0.6383	5.0973	2-MetDNA	463-40-1	--	C06427	192	54435	39592	23934	29386	37111	33661	27284	58911	30571	22771	112280	45432	18230	65115	61859	32721	18814	30929	41043	35966	34021	46858	35224	32520	30480	4504	62666	42924	26686	4847	19204	19246	20009	18483
POS	P0758	Lithocholic acid	C24H40O3	440.314	376.298	0.6251	9.8898	2-MetDNA	--	HMDB0000761	C03990		19885	23553	36388	30418	50426	25639	88907	33941	83498	71957	52304	33816	42696	33537	83036	61108	56561	29629	84724	78714	443	581	4578	324	27195	2734	4339	2550	33943	1952	43638	42090	42421	43515
POS	P0759	17-O-Acetylajmaline	C22H28N2O3	454.171	368.21	0.549	8.3505	2-MetDNA	--	--	C15985		30	21	23	24	25	21	18	12	20	44	33	8	10	32	19	9	8	7	108	30	14	53	35	16	13	46	10	9	7	15	551	560	550	540
POS	P0760	3-ketosphingosine	C18H35NO2	367.267	297.267	0.9005	6.7159	2-MetDNA	--	--	C06121	43208	216367	129974	21227	259589	53162	19626	459066	395595	2835	255353	122308	36331	44844	86669	75739	733	14678	173549	1980	67567	68205	103081	3556	19113	20887	519	151819	48284	1065	32395	106132	107493	107463	106811
POS	P0761	3-ketosphingosine	C18H35NO2	346.286	297.267	0.9861	7.14	2-MetDNA	--	--	C06121	43208	45186	26020	257	85362	25659	105	65765	91962	6906	33008	32516	2826	6234	26741	18566	6280	830	31990	5949	13871	72269	87347	1395	25565	16074	527	159152	44907	146	50274	46723	46742	47132	47309
POS	P0762	3-ketosphingosine	C18H35NO2	345.283	297.267	0.982	7.1396	2-MetDNA	--	--	C06121	43208	313837	185306	15608	622859	175323	12334	480687	662074	6990	236163	221992	39721	36268	181970	133154	478	26273	225046	641	94766	529891	642811	24998	186250	103108	6518	1170840	309751	8163	350099	325691	326270	326441	328607
POS	P0763	3-ketosphingosine	C18H35NO2	298.274	297.267	0.4302	11.6595	2-MetDNA	--	--	C06121	43208	534142	63797	85264	103501	339001	113519	39718	282208	143333	92788	381141	142489	99045	200011	456584	86005	207430	219153	220338	114052	96200	159464	127469	153353	261018	261759	256930	79772	95313	68347	72655	72945	71662	74678
POS	P0764	3-ketosphingosine	C18H35NO2	280.263	297.267	0.9487	10.6958	2-MetDNA	--	--	C06121	43208	895815	132380	195899	210738	728018	199634	55849	560420	286341	157658	472386	203475	209399	425740	931262	315168	646934	442339	794377	503281	986867	328995	274538	240222	423475	338915	309540	201804	243795	243033	237657	264905	229788	233402
POS	P0765	3-Dehydrosphinganine	C18H37NO2	368.28	299.282	0.7779	7.0902	2-MetDNA	--	HMDB0001480	C02934		1384705	621095	38401	1475083	465023	34733	4160813	2565766	17136	2089293	1438096	163704	223129	430453	629579	688	62591	795259	2418	499340	100231	139196	26388	40016	49977	367	180509	75477	4974	52668	786448	789957	791525	788559
POS	P0766	3-Dehydrocarnitine;3-Carboxy-N,N,N-trimethyl-2-oxo-1-propanaminium	C7H14NO3	322.205	160.097	0.9589	1.512	2-MetDNA	10457-99-5	HMDB12154	C02636		946998	523492	302599	1405969	16629	738	487983	491727	77236	578961	218639	310930	910	186764	326	33819	38254	133613	14355	1125	217191	127422	489	249146	1358	16541	272958	26601	150	166499	164371	171858	167481	169816
POS	P0767	3-Dehydrocarnitine;3-Carboxy-N,N,N-trimethyl-2-oxo-1-propanaminium	C7H14NO3	322.205	160.097	0.8564	1.2501	2-MetDNA	10457-99-5	HMDB12154	C02636		4795343	553352	65110	837855	2210	44142	265047	88570	183	529602	230105	125433	342	40003	201555	47546	269722	72200	115236	39437	21599	11055	128495	111283	203	96179	100745	2502	31991	23691	54347	61303	62940	58811
POS	P0768	3-Dehydrocarnitine;3-Carboxy-N,N,N-trimethyl-2-oxo-1-propanaminium	C7H14NO3	322.205	160.097	0.9625	0.9491	2-MetDNA	10457-99-5	HMDB12154	C02636		813620	387961	472841	751094	109185	37029	656520	360732	70309	291745	255431	509755	76315	429204	21761	51055	1440	172667	65597	86382	379606	235413	28152	731906	28231	2168	465162	92041	69958	280781	384149	381608	398049	399157
POS	P0769	3-Butynoate;But-3-ynoate	C4H4O2	85.0285	84.0211	0.7198	1.0994	2-MetDNA	2345-51-9	--	C06144		1484622	1076782	624604	1101660	1103095	304513	921585	1274484	195016	1301812	901898	718782	460946	720197	335079	44280	248132	889217	103254	536422	584659	1545166	199455	716927	282195	198359	691014	609439	149171	1930037	1190146	1224538	1232657	1349142
POS	P0770	Trimethylamine N-oxide	C3H9NO	122.081	75.0684	0.6985	1.2136	2-MetDNA	1184-78-7	HMDB0000925	C01104	3773	8915228	8061884	2794345	22702731	3688864	2211006	9932866	10514135	2007886	12462767	9322757	5953548	3763518	4643867	2367432	1385692	1372625	8582835	2965374	6177827	5918	2676	1715	17057	160909	418000	5395	2959	6896	3394	2758093	2763974	2788438	2759395
POS	P0771	Hydroxypyridin + C5H10NO or 6-Hydroxypseudooxynicotine (not validated)	C10H14N2O2	196.126	194.106	0.4492	2.501	2-MetDNA	--	--	C01297		5161	4583	4632	4508	3737	3276	1864	3662	4356	3865	3827	5401	4455	4141	4151	6066	2962	3454	3333	6190	1557	2305	3879	2874	3412	1459	1954	2440	2796	3365	13190	13426	13512	13433
POS	P0772	Hydroxypyridin + C5H10NO or 6-Hydroxypseudooxynicotine (not validated)	C10H14N2O2	218.108	194.106	0.4661	2.4792	2-MetDNA	--	--	C01297		1058	388	468	582	353	736	316	694	663	145	845	1955	1008	1017	958	342	595	925	1148	1660	205	785	490	259	754	523	957	904	520	875	4364	4407	4399	4344
POS	P0773	11b-Hydroxyandrost-4-ene-3,17-dione	C19H26O3	345.231	302.188	0.7337	4.4708	2-MetDNA	--	HMDB0006773	C05284		3939	1666	303	1692	549	1201	2716	1295	219	2003	5459	6783	1602	2320	266	2176	844	763	1656	546	732	145	217	831	1066	172	1537	307	387	631	5065	4891	5281	5080
POS	P0774	20-Hydroxy-leukotriene E4	C23H37NO6S	540.202	455.234	0.879	7.0907	2-MetDNA	--	HMDB0012639	C03577		9512	10970	9059	15228	13104	15072	13396	10642	10885	14542	13651	14964	16883	12033	11470	19759	20268	14087	14064	17745	5009	10269	13617	10589	9868	7622	10576	8770	12645	7594	15996	15772	15738	16014
POS	P0775	20-Hydroxy-leukotriene E4	C23H37NO6S	524.23	455.234	0.9587	7.0981	2-MetDNA	--	HMDB0012639	C03577		4363	1851	2756	5330	6593	6809	4196	4628	5003	5448	6275	8227	7955	5265	5945	8811	9568	8267	6928	6929	4295	4197	3943	5056	4045	4137	7053	5342	3892	4867	8151	8165	8180	8177
POS	P0776	2,6-Dihydroxy-N-methylmyosmine	C10H12N2O2	235.137	192.09	0.4919	5.4353	2-MetDNA	--	METPA1241	C16151		31040	50878	14170	40726	34921	42309	58086	9378	34802	26591	9942	36846	43780	33743	14212	105039	31217	38065	24150	21519	14335	11049	33515	27317	1982	5200	11837	22307	3298	25270	26722	26982	27220	26742
POS	P0777	2,6-Dihydroxy-N-methylmyosmine	C10H12N2O2	234.134	192.09	0.6238	5.4277	2-MetDNA	--	METPA1241	C16151		249241	381611	69976	290995	271777	324843	445648	132049	243101	203108	155821	234055	372273	237671	130599	896767	248744	315192	237852	225071	140636	116125	232471	206144	14151	97321	110024	184118	92763	195788	207127	210638	212870	210877
POS	P0778	13(S)-HpOTrE	C18H30O4	275.204	310.214	0.6527	5.3487	2-MetDNA	67597-26-6	--	C04785	36052	33287	15160	966	21116	2163	170	11904	9472	165	8181	5268	1886	1290	2244	335	118	473	1998	100	1360	14296	30566	143	8700	740	1439	9533	2669	1827	2242	4166	4584	4695	4738
POS	P0779	13(S)-HpOTrE	C18H30O4	311.222	310.214	0.8981	7.5718	2-MetDNA	67597-26-6	--	C04785	36052	11207	6540	68	14098	5652	36	31914	20576	140	17312	13439	733	1133	4767	9164	243	339	8941	64	6440	491	86	179	64	120	72	1597	110	597	174	9122	9325	9232	9337
POS	P0780	2,5-Dihydroxypyridine	C5H5NO2	223.064	111.032	0.4116	7.2789	2-MetDNA	5154-01-8	METPA0119	C01059		2809	849	728	866	572	2471	1056	551	592	634	504	625	647	830	298	878	606	513	519	1166	397	491	899	590	749	403	582	361	683	531	9063	9373	9312	9399
POS	P0781	13(S)-HpOTrE	C18H30O4	312.226	310.214	0.984	7.5718	2-MetDNA	67597-26-6	--	C04785	36052	6242	1917	484	7539	1946	1095	17107	10948	1545	9805	7920	461	144	806	4103	104	81	5281	193	2002	324	225	727	1401	1100	42	817	129	691	256	3377	3497	3646	3684
POS	P0782	13(S)-HpOTrE	C18H30O4	329.252	310.214	0.9746	6.3836	2-MetDNA	67597-26-6	--	C04785	36052	50568	19571	7325	38851	2259	490	36272	13649	93	16316	5813	1100	681	11866	1863	132	400	5691	188	2572	82583	22512	2170	71416	8201	5140	44048	6627	198	10466	19016	19233	19026	19250
POS	P0783	16-hydroxy hexadecanoic acid	C16H32O3	317.21	272.235	0.6177	5.4679	2-MetDNA	506-13-8	HMDB0006294	C18218	58386	50478	7051	135054	48772	50105	18327	11674	83065	1356	6517	80846	1437	39160	34834	62953	42417	35280	59699	42814	37448	4376	243617	127417	59452	1601	4151	25828	80506	50198	36586	33326	33581	34883	34729
POS	P0784	17-HYDROXYPROGESTERONE	C21H30O3	295.212	330.219	0.6447	5.32	2-MetDNA	3168-01-2	HMDB0000374	C01176	44235	399852	579145	286870	438462	389323	247335	252823	347565	342650	367270	337173	560478	513176	494174	365967	517892	492452	303141	394909	554975	298267	382964	375066	301751	239245	174574	391327	437389	248492	198368	230432	228964	229258	230441
POS	P0785	17-HYDROXYPROGESTERONE	C21H30O3	296.215	330.219	0.7607	5.3201	2-MetDNA	3168-01-2	HMDB0000374	C01176	44235	90094	133025	41332	93705	75332	52224	54053	75707	89099	86701	65099	116598	109921	96615	98302	110296	118908	64781	79600	118433	65535	79642	84405	89558	37207	23788	82164	99463	37924	28133	42802	41956	42470	40993
POS	P0786	17-O-Acetylajmaline	C22H28N2O3	453.168	368.21	0.411	8.3505	2-MetDNA	--	--	C15985		74	34	76	105	82	48	30	25	63	97	68	94	36	86	39	48	10	49	214	44	60	19	135	64	50	18	32	50	46	17	1768	1758	1754	1735
POS	P0787	5-Ureido-4-imidazole carboxylate;4-Ureido-5-imidazolecarboxylic acid	C5H6N4O3	238.002	170.044	0.8	1.1486	2-MetDNA	--	--	C05515		4353	2003	24207	1269	29539	23298	12509	4619	30847	753	27081	10497	2125	17654	28452	2181	3514	8633	23250	16820	6547	6759	1212	5267	7844	1197	5601	335	288	5992	7532	8227	7741	8220
POS	P0788	2-Aminoacrylic acid	C3H5NO2	153.99	87.032	0.5857	0.7677	2-MetDNA	--	HMDB0003609	C02218		253026	98875	129037	139367	35687	49718	220167	70434	10542	174462	91941	71235	107438	81627	23922	2770	31085	57391	4363	88887	106053	46184	33586	155887	27341	22335	124844	39976	18760	75520	92656	92088	93737	92852
POS	P0789	Acetyl-L-carnitine	C9H17NO4	205.126	203.116	0.8265	1.7184	2-MetDNA	3040-38-8	--	C02571		13673361	11360090	7251859	11805288	3220142	5806596	21127058	13070604	2511246	12855771	7777587	7623935	10718142	16995511	6743341	236090	1311512	18950196	299551	10118944	6285242	6242857	2885634	7204612	2009473	1178394	8320383	10063626	949202	6503144	11702491	12190142	12191244	11116825
POS	P0790	L-Serine	C3H7NO3	123.084	105.043	0.4158	0.7579	2-MetDNA	56-45-1	HMDB0000187	C00065	30	533708	499623	195376	514934	170999	91271	638449	493264	80720	801636	464443	371199	312758	275069	145314	52322	118282	579774	248656	467264	250040	243442	177530	354189	160656	130615	242585	220434	43740	226284	222097	229706	228806	221166
POS	P0791	Acetylcitrulline	C8H15N3O4	265.13	217.106	0.6655	3.3396	2-MetDNA	--	--	C15532		9066	3577	544	7651	1341	67	12829	14084	130	7266	5335	1402	844	3169	1167	600	77	6512	698	1055	1560	1628	732	277	822	70	82	165	449	64	2097	2080	2041	2059
POS	P0792	Acetylcitrulline	C8H15N3O4	264.126	217.106	0.5354	3.3389	2-MetDNA	--	--	C15532		59126	33889	1204	45368	16678	306	78111	89457	122	44319	36750	9221	10790	24148	12641	66	342	35856	4126	9799	14480	757	364	173	70	3387	866	618	1861	331	19605	19769	19720	20013
POS	P0793	Sarcosine	C3H7NO2	137.064	89.0477	0.6909	2.1693	2-MetDNA	107-97-1	HMDB0000271	C00213	51	14395	101378	54362	26182	56193	43482	29747	107332	44209	32826	63050	57065	4960	10828	48130	9337	7349	40872	31582	15472	61596	108697	33282	32145	30834	14868	151838	120068	52638	78858	128268	124432	104737	131417
POS	P0794	L-Palmitoylcarnitine	C23H45NO4	445.314	399.335	0.8105	8.1294	2-MetDNA	--	HMDB0000222	C02990		1021	3560	229	6423	782	217	5998	4271	140	2082	765	777	572	2384	769	92	168	4928	33	1065	928	473	154	585	1243	171	2816	4041	255	81	3392	3300	3361	3388
POS	P0795	Acetyl-L-carnitine	C9H17NO4	410.247	203.116	0.9754	1.1084	2-MetDNA	3040-38-8	--	C02571		109173	83925	17644	82415	850	17588	51150	113804	18254	115618	64134	31442	1807	31606	14866	16531	15174	42620	14723	7050	20860	13965	13453	26431	17874	16152	40241	8402	16001	38221	29987	30305	30517	30239
POS	P0796	Ajmaline	C20H26N2O2	349.184	326.199	0.593	4.4684	2-MetDNA	4360-12-7	HMDB15495	C06542		3096	1638	1043	804	1801	2268	1809	734	1552	1211	2991	3374	805	2131	1668	1340	1047	653	1299	1107	715	441	686	813	789	719	1312	780	769	659	4113	4240	4273	4129
POS	P0797	L-Phenylalanine	C9H11NO2	167.089	165.079	0.9296	2.1561	2-MetDNA	63-91-2	HMDB0000159	C00079	28	49470	33197	70916	33429	65920	46711	32328	48460	56592	40202	46043	33199	25576	44273	63249	18203	24472	25539	24616	23055	25217	37819	75536	29012	112624	40368	31269	39380	45631	26064	49764	50532	50338	50835
POS	P0798	Acetyl-L-carnitine	C9H17NO4	409.245	203.116	0.9718	1.1061	2-MetDNA	3040-38-8	--	C02571		1963623	729592	181372	724255	9125	1099	458008	2136905	96241	962083	521569	253845	30705	257334	1714	141621	137121	347102	90651	92689	168124	185492	138961	242482	1375	117706	317689	93768	86598	321436	251625	253104	256543	253601
POS	P0799	Acetyl-L-carnitine	C9H17NO4	408.242	203.116	0.9711	1.1099	2-MetDNA	3040-38-8	--	C02571		5474182	4686232	1068781	4374505	56890	585751	2654328	12803721	1131700	5900120	2919307	1486205	219130	1554626	8859	686837	790193	2067029	487585	453500	1009445	1084312	949639	1387816	4467	468577	1988297	556691	802280	1927904	1498941	1512133	1520351	1509894
POS	P0800	Acetyl-L-carnitine	C9H17NO4	408.242	203.116	0.8562	1.5526	2-MetDNA	3040-38-8	--	C02571		1878162	1601948	61531	1456066	524	153609	542230	1440112	159525	2602009	112683	112611	197	107261	453	67846	103147	349426	78117	1057	61172	70986	67838	94220	134	55706	245199	13117	59631	220759	121498	127067	129157	124205
POS	P0801	Acetyl-L-carnitine	C9H17NO4	228.11	203.116	0.8068	1.083	2-MetDNA	3040-38-8	--	C02571		52583	47499	24962	43203	10277	4462	30249	52258	913	50805	36786	24447	10567	29724	5575	119	527	25652	229	7164	26550	23751	1271	24858	6819	772	40062	19633	1373	36815	31259	31222	30819	30886
POS	P0802	(24R,24(1)R)-Fucosterol epoxide;(24R,28R)-Fucosterol epoxide;(3beta,24R,28R)-24,28-Epoxystigmast-5-en-3-ol;(24R,24'R)-Fucosterol epoxide	C29H48O2	473.345	428.365	0.4214	11.4285	2-MetDNA	--	--	C03910		136673	53444	166043	169333	55119	104583	108315	117408	120378	161842	159454	172436	161205	106759	43075	65820	102195	151763	110314	177348	111690	58682	108218	172158	122330	105291	170578	78737	60923	113930	144581	140014	141134	146898
POS	P0803	(24R,24(1)R)-Fucosterol epoxide;(24R,28R)-Fucosterol epoxide;(3beta,24R,28R)-24,28-Epoxystigmast-5-en-3-ol;(24R,24'R)-Fucosterol epoxide	C29H48O2	475.387	428.365	0.7267	11.6905	2-MetDNA	--	--	C03910		82139	44659	22413	29674	142699	58654	13715	112000	62741	76642	152166	57373	20209	12327	92367	16477	70597	74414	41634	12601	73794	36949	24744	47363	73499	106731	57934	33494	66199	1160	22202	21993	22584	17143
POS	P0804	L-Serine	C3H7NO3	106.049	105.043	0.9123	0.79	2-MetDNA	56-45-1	HMDB0000187	C00065	30	26219	28658	22865	22264	15452	10738	21709	26784	5469	20915	14542	26051	9796	9706	11021	2791	10814	27673	3124	10129	3096	9705	19920	11333	32077	10583	6437	9583	6121	3661	20436	18747	19258	19299
POS	P0805	Acetyl-L-carnitine	C9H17NO4	226.105	203.116	0.948	1.1017	2-MetDNA	3040-38-8	--	C02571		4832050	3970510	2066863	3813125	885256	510592	2576585	4579550	193849	8618789	5699363	2022918	901951	2469077	621275	12143	279714	2079479	67699	1094138	2336505	2515340	231658	2037805	642777	213995	3176905	1479556	164602	3041832	2425576	2441386	2439728	2449112
POS	P0806	Acetyl-L-carnitine	C9H17NO4	226.105	203.116	0.8864	1.7559	2-MetDNA	3040-38-8	--	C02571		184108	54789	35399	56092	6722	1828	30067	71659	581	75233	40502	23674	3564	29453	529	117	509	21733	3195	4431	33126	27707	7283	22052	2084	177	44301	20849	518	37496	29601	25156	28950	29147
POS	P0807	Acetyl-L-carnitine	C9H17NO4	207.131	203.116	0.8493	1.7207	2-MetDNA	3040-38-8	--	C02571		102239	75751	46709	97602	64236	23961	71226	113166	5900	103755	70523	50905	37062	45986	18062	198	12891	29197	1337	89755	38110	45779	9271	35838	17550	7864	70118	77527	4836	46847	76686	85436	86804	78810
POS	P0808	Acetyl-L-carnitine	C9H17NO4	207.131	203.116	0.9329	1.1018	2-MetDNA	3040-38-8	--	C02571		253276	231186	120338	238564	87291	48468	192378	263261	25906	268672	213023	140524	84837	156402	63296	6156	55260	186416	10601	112687	123683	109271	40577	146054	59305	36093	375217	105434	31979	372125	142843	143299	144473	144524
POS	P0809	Acetyl-L-carnitine	C9H17NO4	206.128	203.116	0.6592	1.7723	2-MetDNA	3040-38-8	--	C02571		1447855	1208817	1688014	1650482	971539	676723	892697	1798746	276254	1678902	1149731	1778775	412794	871784	251819	12934	160329	718987	27838	1336507	557015	708332	198125	770055	620890	99612	653488	1253262	72661	724267	1343711	1342268	1237795	1261301
POS	P0810	Adenosine 3'-monophosphate	C10H14N5O7P	370.052	347.063	0.8092	1.3527	2-MetDNA	84-21-9	--	C01367	63401	692920	706074	195529	762781	100807	14604	396997	1477375	1200	628034	800182	679344	333975	509496	59544	190	28676	627837	2063	130554	214629	292526	428	569530	738	398	331482	288613	110	373196	311042	297625	291785	300116
POS	P0811	L-Palmitoylcarnitine	C23H45NO4	403.352	399.335	0.9576	9.1536	2-MetDNA	--	HMDB0000222	C02990		5118	3530	399	20202	7237	2647	33004	16589	132	12844	6211	626	960	3407	7081	3699	640	10392	3457	3910	29091	30169	262	6162	3457	191	32877	11391	147	11863	10750	11137	10860	10887
POS	P0812	Acetyl-L-carnitine	C9H17NO4	205.126	203.116	0.9055	1.0993	2-MetDNA	3040-38-8	--	C02571		17527591	17774649	8621422	14530101	5368069	4008795	12440859	16777847	2484354	15668770	12002734	9764782	6750416	10514450	5705146	852791	3179969	11754472	1290707	8758324	8168589	18215280	2567744	10515176	3684627	5227618	9868916	6986054	1879624	24785272	15863728	15968933	16260454	17816470
POS	P0813	L-Palmitoylcarnitine	C23H45NO4	402.349	399.335	0.9627	9.153	2-MetDNA	--	HMDB0000222	C02990		69239	76675	1850	177163	87979	596	328911	169305	280	146244	68825	11341	29080	69572	90661	31219	6571	107702	29802	79657	277880	321506	17863	66933	62875	42270	345872	160719	354	132972	116845	118021	117138	117119
POS	P0814	L-Palmitoylcarnitine	C23H45NO4	438.298	399.335	0.8214	9.9889	2-MetDNA	--	HMDB0000222	C02990		24216	21760	36991	28370	93155	25512	150883	49290	141960	124273	110390	33528	54020	44532	143742	43785	32468	42213	158589	80613	5648	1870	21902	10718	82158	5289	31397	16888	70273	19227	80013	80865	78524	78860
POS	P0815	(20R,22R)-20,22-dihydroxycholesterol	C27H46O3	482.357	418.345	0.5608	10.843	2-MetDNA	--	--	C05501	57643	4249	3984	7255	3008	20187	4712	15993	4744	32922	25620	4524	5955	6237	4825	55325	6183	6419	5389	14554	10311	2094	920	491	306	44135	2333	1501	843	5250	940	22125	21378	25956	25531
POS	P0816	Sphinganine	C18H39NO2	373.305	301.298	0.8434	7.572	2-MetDNA	764-22-7	HMDB0000269	C00836	395	27688	9623	9093	19422	5090	221	54278	32423	130	28628	22064	1478	2022	2034	15134	154	362	13418	158	11733	16815	707	3681	7200	5667	197	1564	326	64	5432	13396	13224	12276	13165
POS	P0817	Adenosine monophosphate	C10H14N5O7P	350.075	347.063	0.9439	0.8611	2-MetDNA	61-19-8	HMDB0000045	C00020	34478	55935	75324	3721	101351	1730	271	48300	104395	7624	72276	67637	83434	35780	18444	3361	295	429	79478	9946	26554	18476	27910	13527	62257	16347	12620	43975	17339	11234	31768	19982	21277	20475	19432
POS	P0818	Adenosine 3'-monophosphate	C10H14N5O7P	370.052	347.063	0.4562	0.8678	2-MetDNA	84-21-9	--	C01367	63401	799080	943431	224240	1190914	127191	41915	559109	1481806	1681	770137	919448	1019398	427407	585427	96150	1663	63363	1059805	1497	392322	376849	487248	697	819752	150207	506	686889	431113	68922	640347	444813	435377	437469	420734
POS	P0819	Adenosine 3'-monophosphate	C10H14N5O7P	392.034	347.063	0.9399	1.3495	2-MetDNA	84-21-9	--	C01367	63401	167183	113300	30876	214059	23577	1851	53187	350976	745	162014	198853	120456	31367	81911	10783	234	3331	80534	255	68140	78086	89883	414	86723	29473	154	96693	44621	13725	179570	80525	77257	80825	72960
POS	P0820	L-Palmitoylcarnitine	C23H45NO4	423.33	399.335	0.9035	8.2884	2-MetDNA	--	HMDB0000222	C02990		15631	8646	413	17137	4626	73	45806	18456	174	13932	11446	3895	3789	6246	13294	3652	655	9407	52	19911	3777	3106	324	492	4784	115	5436	2719	54	923	21899	22023	22016	22380
POS	P0821	Adenosine 3'-monophosphate	C10H14N5O7P	348.07	347.063	0.9879	1.5646	2-MetDNA	84-21-9	--	C01367	63401	2532558	5686362	1229316	8923996	704006	214776	1332962	4826242	22087	1942459	2154394	2144101	704823	3247856	230105	9482	322946	5903009	13065	2064768	2115088	2851747	13258	1873269	2872	3796	4050052	844396	3825	3801104	2433144	2352608	2398415	2328013
POS	P0822	Adenosine monophosphate	C10H14N5O7P	349.073	347.063	0.9639	0.8687	2-MetDNA	61-19-8	HMDB0000045	C00020	34478	321900	353426	131490	576916	70414	2747	248517	564583	43158	349725	350737	406454	190780	213532	24973	403	30453	466088	38130	232409	109698	146550	745	355658	67811	207	240631	169447	51546	201817	150578	149561	148197	145595
POS	P0823	Adenosine 3'-monophosphate	C10H14N5O7P	348.07	347.063	0.5407	0.8656	2-MetDNA	84-21-9	--	C01367	63401	2504447	2788244	582526	4607128	335742	110015	1912507	4701145	11752	2739291	2654231	3139000	1483874	1557579	238315	2666	211000	3573888	5999	1430716	820094	1103152	4818	2790882	477	353	1670962	1260221	533	1517183	1196654	1150349	1170942	1128716
POS	P0824	Adenosine	C10H13N5O4	292.091	267.097	0.8951	1.1851	2-MetDNA	58-61-7	HMDB0000050	C00212	86	1927	2313	4829	1356	2662	1848	1223	6782	889	2665	4427	3111	140	1546	2146	530	633	1624	586	356	6950	14350	2404	2897	3219	1473	6875	11193	1142	5924	6179	6458	6439	6692
POS	P0825	Adenosine	C10H13N5O4	291.089	267.097	0.9861	1.175	2-MetDNA	58-61-7	HMDB0000050	C00212	86	33725	47609	55999	32652	53269	33199	25044	83809	19445	19682	59280	40819	9481	31487	42719	10621	10937	32362	6104	12919	96264	178834	53197	49762	65586	28711	84181	122204	26062	74657	71005	73744	72306	75186
POS	P0826	Adenosine monophosphate	C10H14N5O7P	350.075	347.063	0.8594	1.5777	2-MetDNA	61-19-8	HMDB0000045	C00020	34478	135543	139455	14055	77617	8255	1443	89000	279103	152	50351	51347	83132	23535	49170	6721	396	3324	49081	5802	53572	33929	47310	132	120955	13316	198	68319	35164	229	33899	36981	37514	37807	35174
POS	P0827	Adenosine	C10H13N5O4	270.109	267.097	0.9328	1.1784	2-MetDNA	58-61-7	HMDB0000050	C00212	86	67189	96882	81120	80872	78761	64794	64970	176594	62658	44327	103445	79055	21929	42357	97976	75554	38253	90150	55164	35370	86495	178960	98614	84301	89389	61826	95049	182540	60667	72975	101525	107603	104921	109434
POS	P0828	Adenosine	C10H13N5O4	270.109	267.097	0.5514	2.1514	2-MetDNA	58-61-7	HMDB0000050	C00212	86	100574	115645	142624	166799	137226	67641	69727	420851	29702	46765	131421	90646	9154	74117	84009	32680	11332	110775	10471	42598	156958	273236	164589	144531	131863	74732	147043	240485	12433	169282	157581	153412	154762	154320
POS	P0829	(24R,24(1)R)-Fucosterol epoxide;(24R,28R)-Fucosterol epoxide;(3beta,24R,28R)-24,28-Epoxystigmast-5-en-3-ol;(24R,24'R)-Fucosterol epoxide	C29H48O2	470.395	428.365	0.4821	11.379	2-MetDNA	--	--	C03910		91877	66181	64372	105882	58214	82438	74742	78450	61875	67939	81169	73604	68755	91356	72030	91685	73197	76592	57367	42257	49666	65026	82723	59315	98413	63433	79801	103364	83642	59718	89879	82319	83094	84812
POS	P0830	Adenosine monophosphate	C10H14N5O7P	370.052	347.063	0.7942	1.603	2-MetDNA	61-19-8	HMDB0000045	C00020	34478	35460	43857	17029	113497	10938	991	32254	116896	248	35239	55531	50200	6244	43532	7940	214	714	35971	8567	15966	57754	59699	16583	34801	24855	16013	120342	24565	13271	77687	34315	36070	36784	37035
POS	P0831	Adenosine	C10H13N5O4	269.107	267.097	0.9356	1.1784	2-MetDNA	58-61-7	HMDB0000050	C00212	86	552358	747858	648599	636906	634077	509495	473831	1396826	488746	367268	802018	624131	181319	357020	555778	576110	334699	715434	430066	287152	687027	1434252	776917	683977	685824	516278	762050	1432492	462051	575786	802734	850154	835400	861071
POS	P0832	Adenosine	C10H13N5O4	269.107	267.097	0.8291	2.1819	2-MetDNA	58-61-7	HMDB0000050	C00212	86	215380	757973	1394954	613224	849613	485077	616679	2109559	13092	323142	942756	634244	163120	740445	601723	108826	68130	953306	125581	220891	1721603	1874954	621840	625131	893005	250794	963818	1963563	505052	840858	1035584	1009196	1019949	1017014
POS	P0833	Adenosine monophosphate	C10H14N5O7P	371.055	347.063	0.9259	0.8616	2-MetDNA	61-19-8	HMDB0000045	C00020	34478	115235	127110	31243	175927	8670	3339	84376	204344	318	121258	114358	140757	52011	84071	8360	32679	3943	139753	34172	57033	55491	62804	35189	110960	35417	36024	100430	64136	34728	89963	59786	59785	58136	57064
POS	P0834	Adenosine monophosphate	C10H14N5O7P	393.037	347.063	0.9142	0.8611	2-MetDNA	61-19-8	HMDB0000045	C00020	34478	37899	42166	15726	55126	3927	739	30753	70006	10024	37691	49527	54953	14738	35641	4283	11070	1540	48730	11693	21976	24971	30851	13301	38088	13632	13414	41807	22262	12105	42464	27068	25797	26420	25104
POS	P0835	Adenosine monophosphate	C10H14N5O7P	414.016	347.063	0.943	0.8631	2-MetDNA	61-19-8	HMDB0000045	C00020	34478	25652	24369	9741	26051	4994	408	15294	33413	5484	16922	30262	28137	13549	25827	4687	136	825	22887	5652	13762	21110	27505	7601	21529	8394	7241	32195	13732	7475	36376	18305	17848	18004	17483
POS	P0836	Adenosine monophosphate	C10H14N5O7P	695.134	347.063	0.9772	0.8611	2-MetDNA	61-19-8	HMDB0000045	C00020	34478	74119	105192	44866	222783	31752	19275	47007	309631	19107	110028	95393	115313	9994	12786	32511	12136	851	177361	18874	2831	18785	4328	15843	83680	27652	1219	13142	3392	12476	9380	4381	4879	4601	3084
POS	P0837	Adenosine monophosphate	C10H14N5O7P	717.115	347.063	0.9491	0.86	2-MetDNA	61-19-8	HMDB0000045	C00020	34478	261122	219174	161908	552657	126527	87122	80339	615922	65767	191492	216680	190317	4701	38575	94822	51596	64063	277489	36165	4138	17883	12691	47367	145440	116491	58000	58778	5111	66869	38090	10900	10265	10429	10433
POS	P0838	Adenosine	C10H13N5O4	269.107	267.097	0.5573	1.8768	2-MetDNA	58-61-7	HMDB0000050	C00212	86	273740	530119	634963	345582	1038064	692424	174945	261118	276991	224041	629070	614572	109411	88888	978028	144952	150550	460439	250097	311603	229372	1669864	1196447	745387	1469668	658255	708839	413201	252588	698948	616090	688274	692541	747511
POS	P0839	Adenine	C5H5N5	137.065	135.054	0.9812	1.1785	2-MetDNA	73-24-5	HMDB0000034	C00147	85	68878	103811	83784	90745	69550	58269	70087	182516	49054	48682	105438	89268	28333	44019	58195	60131	34011	101325	41055	38172	87662	179038	91836	94958	73034	54063	98112	183993	48004	73339	102909	109203	107591	110515
POS	P0840	L-Serine	C3H7NO3	106.05	105.043	0.8451	1.4033	2-MetDNA	56-45-1	HMDB0000187	C00065	30	75418	84239	72634	241574	50705	32918	221628	111245	26473	129472	154487	111041	29064	60907	50512	9808	23602	68310	11961	39288	22038	39232	287014	33577	78560	29011	33583	30799	20998	18277	43504	43105	43411	43934
POS	P0841	Adenosine 3'-monophosphate	C10H14N5O7P	371.055	347.063	0.9025	1.3595	2-MetDNA	84-21-9	--	C01367	63401	91041	86888	14910	87053	5937	1461	52751	181739	469	75203	45878	90459	26899	30693	2617	107	2135	46140	212	28648	29019	49565	348	39524	462	2273	83664	29013	3830	76848	33567	31844	32746	34258
POS	P0842	Acetoacetic acid	C4H6O3	85.0286	102.032	0.715	1.7625	2-MetDNA	--	HMDB0000060	C00164		1354897	1127681	621648	1239884	242923	466067	642383	952454	96703	1012230	850675	440777	755995	481851	239107	12542	277445	1561669	29414	1039692	1126730	497857	337303	625127	194562	115130	1501863	924960	92730	539695	927040	933629	919447	791488
POS	P0843	(R)-3-Hydroxybutyric acid	C4H8O3	123.084	104.047	0.8458	1.2273	2-MetDNA	--	HMDB0000011	C01089		420870	369036	507475	1048199	190634	119332	1173699	577857	149140	502342	1247746	823691	160384	640231	261763	146262	135099	447165	159345	861191	279086	358986	190812	387957	194017	3750	368756	283441	41438	343489	277265	273269	318564	304919
POS	P0844	7-Dehydrodesmosterol	C27H42O	424.363	382.324	0.5119	11.4061	2-MetDNA	--	HMDB0003896	C05107		759744	1849680	1936742	2004073	1960935	928994	1873388	2025707	1871287	1740569	1899426	1838013	1996409	1843951	1913065	1993330	1933377	2066053	1972982	1973147	1935500	1919223	1914432	1919120	2039007	1897859	1971392	2007482	1728861	1972875	1558273	1443976	1510183	1497911
POS	P0845	S-(2-Chloroacetyl)glutathione	C12H18ClN3O7S	350.042	383.055	0.8242	1.1659	2-MetDNA	--	HMDB0060505	C14864		1275	1022	2283	314	1943	2951	1555	2593	871	257	3228	640	1439	895	3084	204	162	892	625	528	8057	12075	4109	3013	4003	781	6608	8906	1502	5937	4563	4214	4678	4481
POS	P0846	7-a,27-Dihydroxycholesterol	C27H46O3	483.364	418.345	0.9757	10.0394	2-MetDNA	--	HMDB0006281	C06341		10854	23139	22518	10245	36729	16224	78177	10565	64782	49207	24301	19771	24137	21624	66218	26272	25576	22638	70493	45036	12725	14651	30003	5365	64126	19085	39697	38545	71706	26503	46913	46451	48018	46934
POS	P0847	Acetoacetic acid	C4H6O3	85.0285	102.032	0.6066	1.4676	2-MetDNA	--	HMDB0000060	C00164		808884	839385	390380	747310	243977	185718	586518	1069425	138821	1229385	579596	478798	322093	487485	215479	30007	154906	553046	74712	346161	358622	362860	105936	693823	168148	79699	484287	334497	79061	456262	435309	438962	429099	439557
POS	P0848	L-Serine	C3H7NO3	147.076	105.043	0.9324	0.7936	2-MetDNA	56-45-1	HMDB0000187	C00065	30	609987	790575	296315	549014	137295	92683	846361	821970	82388	2011540	978971	706960	421412	291134	111594	18616	72591	827391	25523	708255	165137	232272	362825	297706	94901	158671	232708	253245	75683	571560	350593	341442	343963	346913
POS	P0849	6beta-Hydroxy-17beta-estradiol;6beta-Hydroxyestradiol-17beta	C18H24O3	289.182	288.173	0.7456	4.3898	2-MetDNA	--	--	C03935		26650	42844	33200	41299	15318	14297	13172	30591	589	14452	11841	17002	1674	17215	16606	1046	272	8206	433	4264	10618	35140	34694	30609	33764	23251	11287	7350	2907	6427	16018	15745	16450	16102
POS	P0850	6beta-Hydroxy-17beta-estradiol;6beta-Hydroxyestradiol-17beta	C18H24O3	254.168	288.173	0.7502	4.4241	2-MetDNA	--	--	C03935		47318	39113	31312	35522	32842	28355	29885	50535	32500	27599	45046	41355	33171	38514	48294	44742	32939	30711	31077	36768	21420	38216	35475	40500	33183	20663	46735	39044	30492	13043	21804	21807	20265	22894
POS	P0851	Solasodine	C27H43NO2	482.325	413.329	0.6471	10.9695	2-MetDNA	126-17-0	HMDB35282	C10822		658158	549309	720878	747911	1012376	414559	1852783	817980	1605755	1682346	1472665	671587	860124	735403	2027689	774340	685401	766094	1549938	1673879	56652	3954	43784	23833	247513	84315	30391	6364	167875	32178	808239	819132	823897	819115
POS	P0852	Solasodine	C27H43NO2	483.328	413.329	0.9862	10.9699	2-MetDNA	126-17-0	HMDB35282	C10822		168377	135765	197910	174454	229229	119505	468584	194311	396285	427762	367397	161699	243389	167824	470235	212862	192129	196766	378462	405469	4645	429	1787	1745	57120	26134	613	679	43825	2618	214968	215569	214869	212788
POS	P0853	(S)-10,16-Dihydroxyhexadecanoic acid	C16H32O4	331.267	288.23	0.9438	6.5996	2-MetDNA	--	HMDB0037798	C08285		10668	3552	1295	6815	2738	211	5252	4626	396	3344	1862	129	1098	1797	640	219	506	386	112	1127	14826	16970	637	13731	7856	2606	9767	1270	654	1647	3702	3568	3666	3646
POS	P0854	L-Metanephrine	C10H15NO3	239.149	197.105	0.6789	4.0655	2-MetDNA	--	HMDB0062493	C05588		52754	40697	31884	32217	32887	37657	35960	36183	43222	31047	63612	72281	29108	45157	37749	34155	22033	30472	27234	28143	18884	20317	30834	28751	24787	21025	34390	26934	23802	14541	101109	100408	100472	101688
POS	P0855	Solasodine	C27H43NO2	484.331	413.329	0.9914	10.9694	2-MetDNA	126-17-0	HMDB35282	C10822		29066	25056	31416	31399	40761	21218	88395	36295	71263	66164	72807	27082	34348	31221	87860	30578	27846	38688	70748	66335	1017	149	631	424	8249	1403	508	295	4823	527	36651	36275	37274	36846
POS	P0856	L-Leucine	C6H13NO2	133.105	131.095	0.9608	2.7589	2-MetDNA	--	HMDB0000687	C00123		99992	63724	177396	88396	131989	32806	65140	106109	42508	104084	76095	55576	20344	57665	60760	12589	15033	63379	8002	36298	50208	68256	196062	49604	236728	67556	44648	21957	44643	27272	83258	83157	82527	79865
POS	P0857	Sphinganine	C18H39NO2	370.295	301.298	0.7752	7.5717	2-MetDNA	764-22-7	HMDB0000269	C00836	395	2593975	1241087	63430	3311327	1185868	62749	7831333	4926138	32066	4121258	3210616	267394	457805	994365	1986656	7372	164134	2085929	8342	1545295	212541	208714	31396	133238	29985	9271	594946	81485	6909	159365	1954331	1961655	1959521	1969804
POS	P0858	L-Serine	C3H7NO3	150.013	105.043	0.8902	0.7633	2-MetDNA	56-45-1	HMDB0000187	C00065	30	22466	32132	31473	14225	29061	21401	21947	31868	12667	20083	20520	27002	13772	21115	22205	9250	19259	29397	8321	16573	10799	15163	48031	12129	43090	23398	10371	20164	14963	6055	22879	22866	22927	23074
POS	P0859	Sphinganine	C18H39NO2	371.299	301.298	0.8486	7.8608	2-MetDNA	764-22-7	HMDB0000269	C00836	395	140908	72274	840	179102	61669	997	471339	263477	773	222160	147221	16138	24221	76002	92549	37231	5601	106523	429	76457	27091	30306	737	12094	8129	10935	71233	16940	268	23210	156665	147381	153020	157663
POS	P0860	Sphinganine	C18H39NO2	371.299	301.298	0.8943	9.0908	2-MetDNA	764-22-7	HMDB0000269	C00836	395	26323	5248	85	35002	7561	101	92711	49169	52	46510	100401	1370	2114	7748	20018	66	405	18102	154	15094	494	184	2668	117	120	3390	2881	162	3008	514	16432	16714	17137	16548
POS	P0861	L-Lactic acid	C3H6O3	203.052	90.0317	0.8873	1.2987	2-MetDNA	--	HMDB0000190	C00186	45858	318432	93964	403858	74843	490193	152883	91622	163027	581303	90188	77941	69695	50186	86447	411268	219498	102339	91496	190017	57235	49629	62638	142695	32082	94361	125650	51876	54614	72079	53090	120809	115661	120686	117867
POS	P0862	L-Glutamate	C5H9NO4	131.053	147.053	0.827	1.438	2-MetDNA	56-86-0	--	C00025	19	37080	42556	13350	81574	7791	2844	40848	155845	1446	81256	46179	37956	9728	14134	5240	693	2108	37790	1409	42389	7876	15710	28257	9458	5577	5966	18006	8501	4221	22818	17016	17542	17072	17507
POS	P0863	Sphinganine	C18H39NO2	371.299	301.298	0.9029	7.5717	2-MetDNA	764-22-7	HMDB0000269	C00836	395	610777	294561	16715	775749	284948	15844	1969695	1176693	8547	978371	750575	64982	113409	238404	464053	504	41112	485110	389	357266	53996	51201	3023	35694	8425	617	144984	20694	311	26458	455487	457379	455612	457905
POS	P0864	L-Glutamate	C5H9NO4	130.05	147.053	0.5604	1.422	2-MetDNA	56-86-0	--	C00025	19	591509	954111	890071	676107	239453	99807	817454	2949579	59253	1618826	1063829	693930	488123	315725	123007	15400	83530	643476	36282	487693	181878	854425	432653	305500	207713	181130	443925	358027	99290	563731	443394	441048	445240	435056
POS	P0865	7-Dehydrodesmosterol	C27H42O	425.367	382.324	0.7173	11.402	2-MetDNA	--	HMDB0003896	C05107		157105	212260	222819	376656	164310	459106	410183	178469	334819	437441	210694	403784	216189	232392	392622	393087	298339	425151	176785	181423	185407	294621	318661	362295	174802	372624	211074	404097	399253	364357	321105	309845	301935	323273
POS	P0866	S-(2-Chloroacetyl)glutathione	C12H18ClN3O7S	348.044	383.055	0.7406	1.1601	2-MetDNA	--	HMDB0060505	C14864		12563	11472	17934	15862	18124	12030	12921	20577	5961	13402	1769	8958	8046	2968	16355	3115	1704	12549	1850	7830	31075	59097	20469	6722	26647	11318	19770	32480	9062	24206	18797	20334	19768	20091
POS	P0867	(R)-3-Amino-4-methylpentanoic acid	C6H13NO2	154.084	131.095	0.9413	1.3923	2-MetDNA	75992506	--	C02486		8530	9117	22263	5847	15589	10285	9305	17318	8435	8201	16464	8290	2754	13408	19460	3658	2253	9825	2819	5980	8296	12410	48297	6299	42925	14303	7489	5004	10242	5635	13423	13945	13859	13762
POS	P0868	(R)-3-Amino-4-methylpentanoic acid	C6H13NO2	132.102	131.095	0.9447	1.395	2-MetDNA	75992506	--	C02486		5487508	5177060	7312827	4582129	4837898	2783260	4695370	6444690	1605430	5989192	5110917	3453660	2002178	3581896	4093607	847568	1491757	4098483	828368	2629725	1462112	2105659	9588885	3058146	8671660	2863138	2075172	1715569	1900479	1235173	3991763	3998755	4007379	4007147
POS	P0869	Acetoacetic acid	C4H6O3	120.065	102.032	0.8392	1.4428	2-MetDNA	--	HMDB0000060	C00164		62182	58182	50529	49600	26513	19313	64400	84021	31875	57485	42372	39844	18697	28092	23974	4170	9956	122061	4805	21937	16333	27495	53833	25087	100795	22892	25350	23327	13797	15814	56343	50356	57145	57143
POS	P0870	L-Palmitoylcarnitine	C23H45NO4	401.346	399.335	0.9848	9.1552	2-MetDNA	--	HMDB0000222	C02990		477782	499398	59878	1117467	565257	38278	2201487	1101034	33251	917279	397026	151219	206403	445106	601952	16248	127008	693996	12548	512339	1804471	2070254	142630	440836	387582	51252	2253588	852775	46635	869622	766010	770692	766851	772038
POS	P0871	Acetic acid	C2H4O2	98.9841	60.0211	0.9047	1.5559	2-MetDNA	--	HMDB0000042	C00033		4145549	4359127	3901848	2647594	3487860	3299446	3299883	5893693	3524454	3674146	4975184	4872315	2014169	2165752	1890631	2006857	1579504	4361380	2941171	2805650	5487809	2889392	1413600	3961002	2278806	4132206	2238622	5446984	4042753	2406789	3490938	3620554	3665247	3719406
POS	P0872	L-Serine	C3H7NO3	124.085	105.043	0.6428	0.7633	2-MetDNA	56-45-1	HMDB0000187	C00065	30	73943	68286	25048	69691	23473	6426	87433	81718	5613	95081	64683	53228	35682	49967	19503	9529	11294	101938	13683	65688	19746	17410	400	40601	348	1404	24549	336	5398	176	23903	24721	24310	24316
POS	P0873	Acetic acid	C2H4O2	136.931	60.0211	0.4387	1.5468	2-MetDNA	--	HMDB0000042	C00033		133911	392621	136731	225629	119204	152476	149205	267062	120066	164474	190124	154973	134693	141209	137171	113248	99709	146995	123511	115269	127718	197308	117029	366628	179112	120988	166180	204794	134988	116912	139743	138200	137155	138279
POS	P0874	L-Palmitoylcarnitine	C23H45NO4	401.346	399.335	0.9008	10.704	2-MetDNA	--	HMDB0000222	C02990		83670	85692	5561	182932	99780	3459	398089	189554	3838	144646	45573	8117	35242	72477	96454	1662	10285	100975	1173	77661	275168	327403	31801	73289	63158	3037	346673	143340	5379	135136	110130	105481	104325	105292
POS	P0875	Acetamide	C2H5NO	125.986	59.0371	0.5104	1.0811	2-MetDNA	--	HMDB0031645	C06244		102134	109087	135419	120913	112853	146383	148180	81188	119220	124122	119092	145186	199360	125214	144305	157580	216433	147072	135500	171697	74081	80796	145734	159204	132381	129078	105515	135723	132019	85387	129265	127510	126250	127969
POS	P0876	L-Palmitoylcarnitine	C23H45NO4	401.345	399.335	0.9702	8.8287	2-MetDNA	--	HMDB0000222	C02990		39402	13758	29276	105416	18807	18506	135874	42646	2315	41457	17958	6003	4942	56453	26717	5518	2606	21859	1002	24830	150586	51211	42726	75945	50636	44242	172245	46473	8757	46882	65401	66711	65022	67108
POS	P0877	(R)-3-((R)-3-Hydroxybutanoyloxy)butanoate	C8H14O5	174.084	190.084	0.9425	3.4364	2-MetDNA	--	METPA0509	C04546		89873	73584	1070	86165	3396	296	35860	115403	231	102725	65922	18462	12761	39408	1300	6217	717	38871	4428	20414	30473	47420	2198	39184	1395	5561	34879	24065	309	31815	39322	38940	39063	38939
POS	P0878	S-(Indolylmethylthiohydroximoyl)-L-cysteine	C13H15N3O3S	362.086	293.083	0.6142	1.7708	2-MetDNA	--	METPA1311	C16518		22690	48456	72019	15839	85055	34668	20054	111152	73044	26021	115178	74027	9795	16382	79152	3004	3275	115593	38084	11226	13405	48279	120108	17399	68410	53183	21699	92697	37620	18516	43708	39487	42655	45186
POS	P0879	S-(Formylmethyl)glutathione	C12H19N3O7S	465.961	349.094	0.5674	1.1728	2-MetDNA	--	HMDB0060507	C14871		2481	711	2883	4141	3509	934	3367	5903	921	3412	2758	922	1156	1379	3849	514	123	343	394	2245	11947	17846	4908	1864	8972	2144	9042	9668	2427	10163	3381	3990	4255	4163
POS	P0880	L-Palmitoylcarnitine	C23H45NO4	400.342	399.335	0.8293	9.1552	2-MetDNA	--	HMDB0000222	C02990		1632944	1876672	212143	4351890	2286326	138122	8702941	4300453	116478	3561764	1491858	494581	770551	1707459	2245743	51327	473887	2559824	50662	1883859	6980438	8186599	536812	1692813	1435541	475077	9127723	3273357	164430	3261856	2894657	2908889	2928029	2911751
POS	P0881	(R)-3-Amino-4-methylpentanoic acid	C6H13NO2	132.102	131.095	0.7353	1.7073	2-MetDNA	75992506	--	C02486		1862675	1793083	2047388	930569	1555671	617803	1648980	2231674	317398	1827844	921167	817788	317535	834748	904800	181641	334004	1553290	185882	646625	332388	443835	2074136	714003	1857299	701316	347981	337967	442007	267774	1306298	1233229	1236866	1314610
POS	P0882	(R)-3-Amino-4-methylpentanoic acid	C6H13NO2	133.105	131.095	0.5263	1.7559	2-MetDNA	75992506	--	C02486		29959	31560	151372	27007	33133	17104	23823	106283	7652	37702	30920	19545	9986	23521	22284	2901	6057	18313	4438	12859	6822	13704	165230	13102	63622	18141	11879	10015	10382	4611	45064	40696	47822	48917
POS	P0883	(R)-3-Amino-4-methylpentanoic acid	C6H13NO2	134.108	131.095	0.8644	1.4077	2-MetDNA	75992506	--	C02486		35194	19621	46486	36282	44928	104913	27016	47186	52257	49117	37774	27666	8181	22777	9739	30933	3061	24060	27154	21038	5491	8969	69336	15498	72950	5776	12557	4720	35590	5307	17461	21083	22302	19834
POS	P0884	Glutathione	C10H17N3O6S	352.055	307.084	0.8943	1.141	2-MetDNA	70-18-8	HMDB0000125	C00051	44	14940	14120	15820	6711	9915	8161	7241	12847	2565	5076	12933	11946	4269	13373	7152	205	3153	11227	1084	3938	10492	9180	6151	11720	3961	4176	7843	15083	2056	6647	14555	14379	14347	14554
POS	P0885	(R)-3-Amino-4-methylpentanoic acid	C6H13NO2	133.105	131.095	0.9263	1.3899	2-MetDNA	75992506	--	C02486		362356	344712	490350	322427	341829	202776	322013	427035	115555	405975	352346	235514	148456	254349	281125	59483	109779	278296	61398	261928	103110	147531	626866	213975	552780	198650	144910	123132	144900	85756	282187	282695	282704	281842
POS	P0886	7alpha-Hydroxy-3-oxo-4-cholestenoate	C27H42O4	495.327	430.308	0.9702	8.6024	2-MetDNA	--	HMDB0012458	C17337		7029	2651	1468	8724	6803	9842	54700	1713	29825	13978	5603	2407	2409	1658	24777	4120	3847	595	13784	11353	278	191	2327	66	1258	1354	128	62	5569	111	9816	9600	9764	9494
POS	P0887	Glutathione	C10H17N3O6S	308.091	307.084	0.8771	1.1229	2-MetDNA	70-18-8	HMDB0000125	C00051	44	16301	26355	51083	48407	28150	42411	4477	48427	14165	15956	23135	43981	30981	32194	18313	5409	34073	91685	8327	5347	7283	6831	15267	54847	23498	17321	7692	25417	6229	3407	19416	18656	18979	18203
POS	P0888	7alpha,26-Dihydroxy-4-cholesten-3-one	C27H44O3	480.345	416.329	0.6547	10.1001	2-MetDNA	4675-38-1	HMDB12459	C17336		72526	104227	102556	51253	248311	65885	530102	172563	322854	305986	207029	113959	101326	98153	322648	77831	82744	128377	350378	196101	68940	79458	107435	68512	498242	95727	134457	136035	350677	57760	245255	255445	252553	251950
POS	P0889	Leu Leu Leu Ser Leu	C27H51N5O7	575.413	557.379	0.6368	11.8581	1	--	--	--	264966	166920	158023	103377	162088	156352	153740	174255	157541	172871	188169	155892	155536	115339	107238	153519	136341	161400	133523	157528	123138	164060	202665	180822	152369	161644	165622	145492	120579	162639	181890	143513	138073	135017	138171
POS	P0890	neriifolin	C30H46O8	1086.67	534.319	0.6272	5.2316	1	466-07-9	--	C08876	43898	2726	958	48382	1132	50968	17375	594	2293	44861	26506	11585	1719	1485	338	37168	7627	678	17409	33602	1234	101558	84838	77424	1526	229384	197826	129075	107908	197092	53549	65160	63717	64329	65477
POS	P0891	Latanoprost ethyl amide	C25H39NO4	239.616	417.288	0.563	7.0903	1	--	--	--	45716	56776	49621	56418	84906	76995	83815	78565	50302	70103	72188	75235	90291	76007	80045	70263	113004	113471	89012	84943	86626	45525	58952	71726	74203	62929	64134	84573	62772	83172	61701	95819	95160	95502	94612
POS	P0892	Leu Leu Leu Ala Ala	C24H45N5O6	517.371	499.337	0.618	11.4685	1	--	--	--	264130	157864	89969	133850	171098	116820	60179	93096	155686	307762	199934	176019	136834	162055	154607	170749	186342	38326	175006	174884	138249	57077	125950	108199	197640	115258	61244	175700	117858	68334	192415	102693	113800	122540	119434
POS	P0893	N-Oleoyl-D-erythro-Sphingosine (C18:1 Ceramide)	C35H67NO3	567.55	549.512	0.4579	5.0401	1	352518-73-1	--	--	34539	18513	12837	72203	24321	36744	28245	11004	18151	62341	18971	32630	12432	23398	22550	62669	12194	10026	11697	21608	8034	5539	19170	29841	19795	60980	20132	18461	35527	36125	9201	26895	26820	27053	27046
POS	P0894	N-octanoyl-L-Homoserine lactone	C12H21NO3	274.165	227.152	0.6348	2.7465	1	147852-84-4	--	C21199	45309	213951	526636	202520	297812	70592	30484	200158	684731	17132	280856	266195	158470	27869	108301	36938	859	2265	213840	3190	44584	156001	646588	34701	326440	60728	25862	301433	283418	27164	174193	185347	188055	185597	188552
POS	P0895	N-Oleoyl-4-sphingenine	C36H69NO3	605.561	563.528	0.604	4.6532	1	5966289	HMDB0004948	--		18450	14768	44098	17296	30485	8888	11818	14177	1840	8396	21392	7092	17476	13776	28742	1563	3608	6384	671	3873	3479	17016	12981	15131	11014	2180	15010	21943	560	7196	11777	11025	11575	8588
POS	P0896	NH4OH;Ammonium hydroxide	NH4.OH	111.945	35.0371	0.1498	13.4542	1	1336-21-6	--	C01358		113388	169153	181330	120912	171511	137935	159796	135927	139603	106584	175999	102966	139210	169646	164307	163483	137653	133167	137887	144636	157278	180972	207048	136568	167350	128347	107703	154917	134475	139627	150048	155080	150464	154009
POS	P0897	NH125	C27H44N2	438.379	396.35	0.3576	12.7459	1	278603-08-0	--	--	45320	2865016	1323314	2555810	2437877	2327494	2353644	958623	260778	2813430	1332011	2394880	2354450	731031	1889951	1427558	2377996	1201239	1091724	1089029	2026093	2312987	1374771	2267737	739509	1211456	1214811	2768464	889430	560473	1739767	1319844	1416080	1526932	1514385
POS	P0898	Leu Leu Val Val Ala	C25H47N5O6	531.387	513.353	0.616	13.1571	1	--	--	--	264448	108109	107015	135180	109986	113289	103420	128291	111486	111043	150658	110284	108797	104314	125635	104406	109335	107844	110450	122467	135251	142213	105983	77729	114777	113944	72670	123058	77818	108329	113784	123205	122884	126151	126331
POS	P0899	Leu Phe Phe	C24H31N3O4	492.185	425.231	0.602	6.5497	1	--	--	--	16372	5701	14771	8640	10847	10307	9629	11278	6950	9401	12483	11708	13922	19452	16335	12303	19240	21826	14687	18470	18361	13808	11720	20480	19833	14570	18533	11216	18655	18550	15963	13498	14016	14821	14047
POS	P0900	Leu Val Leu Arg Leu	C29H56N8O6	651.395	612.432	0.6285	5.3621	1	--	--	--	264661	321	1234	3767	1006	5787	2612	874	1509	5863	1940	1786	89	632	731	6382	2976	3104	991	362	2287	2101	7395	7308	4162	21422	9061	9966	14897	21701	4133	9099	9122	9246	9415
POS	P0901	Neu5Ac2-3[GalNAc1-4]Gal1-4GlcNAcSp	C35H58N6O24	1013.3	946.35	0.6235	13.2072	1	--	--	--	3653	522	1206	8563	35135	46552	34547	13155	2063	1869	859	262	3046	416	5301	5485	104	596	376	557	509	1511	103	2508	75	381	124	400	1707	253	211	1219	1146	934	1105
POS	P0902	Neosurugatoxin	C30H34BrN5O15	784.129	783.124	0.5936	4.2658	1	80680-43-9	HMDB30173	C16761		10316	13877	24541	15269	20890	7931	4251	33665	8173	12489	41233	26208	5138	11557	19388	2801	565	13471	316	3631	3961	8303	4231	8908	9554	465	11496	13318	976	13420	10488	11294	11225	11053
POS	P0903	Lauric Acid Leelamide	C32H53NO	952.856	467.413	0.5433	4.9926	1	--	--	--	45137	18948	10243	21647	14648	24054	9993	6892	24076	14492	11099	15191	9784	4280	10101	14199	1734	1591	4223	7441	3857	12212	10282	11172	4451	33634	6679	8937	9000	2934	8535	16499	17585	16539	16005
POS	P0904	Naphthyl-2-oxomethyl-succinyl-CoA	C36H46N7O20P3S	1098.09	1021.17	0.6106	5.2633	1	--	--	C14119		1256	864	3720	749	14297	5814	562	189	30878	1746	1329	278	1027	144	5738	2716	445	372	23630	472	20309	26711	31971	2375	97506	66752	42959	32014	65877	13481	11106	11396	11289	11149
POS	P0905	Leu Leu Glu	C17H31N3O6	415.253	373.221	0.5237	4.676	1	--	--	--	17724	8307	5251	8821	5303	7169	6366	5894	5199	11015	3689	9645	12872	5219	11039	5684	7760	5212	4669	5495	4139	3841	3659	5888	3145	10213	6396	5908	2228	3310	2665	10122	10175	10123	10508
POS	P0906	Leu Ile Ser Glu	C20H36N4O8	425.239	460.253	0.6485	4.242	1	--	--	--	178582	228	1367	24026	1277	9769	6017	1150	1245	3853	2638	3003	209	156	903	11901	1255	3663	250	1240	568	4838	16149	16134	6206	33220	17640	8154	5073	14729	10752	8149	8101	8388	7820
POS	P0907	Leptophos	C13H10BrCl2O2PS	456.884	409.87	0.5608	13.0721	1	21609-90-5	--	C19003		55599	47580	44926	36264	28467	41687	32958	40655	41738	30000	31622	37853	37740	39356	32822	27733	39881	35098	34709	35888	24565	21318	20296	21001	25079	26636	18961	16238	25634	17606	31338	30550	30808	28906
POS	P0908	Lenthionine	C2H4S5	398.762	187.892	0.1623	0.8453	1	--	HMDB0031258	C08382		4336	3371	28512	639	39067	21584	4353	1791	96788	968	12286	8882	9255	31834	74398	34643	14451	3505	49955	8707	75601	38665	45246	1382	73280	75498	23371	18530	54828	60634	22324	22352	21889	22292
POS	P0909	Leiokinine A	C14H17NO2	463.26	231.126	0.6124	4.5789	1	132587-63-4	--	C10703		1924	2002	11936	5731	9661	5693	3877	4050	26560	1271	1213	1779	1460	2936	27703	2306	2036	1698	3125	123	2284	1783	21977	1701	27442	12886	9015	4103	24063	2755	5467	5398	5461	5254
POS	P0910	Lead;Pb;Pb2+	Pb	454.925	207.977	0.2682	4.4159	1	7439-92-1	HMDB04628	C06696		4168	4454	15722	12266	10108	7979	3560	6434	21081	2731	2915	3249	5209	5400	19561	1132	674	2613	4176	1057	2246	931	11139	8199	23899	3449	9791	9609	19928	3251	6876	6895	6402	6861
POS	P0911	Lauryltrimethylaminium bromide;Dodecyltrimethylammonium bromide;LTAB	C15H34N.Br	325.222	307.188	0.5928	5.0971	1	--	--	C20389		143541	96161	63987	81136	108775	81103	68631	151498	77898	75540	283201	98358	62469	186725	189068	105876	73833	75526	92913	99827	80679	139587	104389	87047	74444	34647	167648	120518	67465	24148	58472	58321	57876	58867
POS	P0912	Lauroyl peroxide;Dilauroyl peroxide	C24H46O4	363.33	398.34	0.3862	6.7732	1	105-74-8	--	C19438		98436	70470	69092	124219	86134	84876	84907	99421	82858	116739	108101	96491	98749	105801	61648	94627	64441	89946	124959	63764	148134	160781	204046	128770	86301	95358	110373	150922	97348	110348	181234	180462	181215	180122
POS	P0913	Nap-Met-OH	C23H22N2O6S	909.244	454.12	0.5432	13.2051	1	--	--	--	65197	23694	17502	21647	10389	5302	3437	3485	9229	23418	26713	33900	28194	20182	20977	17844	14464	25017	16158	10916	6765	5878	12741	23145	22268	36627	39587	32358	28325	25837	16482	17866	19453	15722	19038
POS	P0914	Nandrolone phenpropionate	C27H34O3	470.267	406.251	0.6464	4.3481	1	--	HMDB0015119	C08155		19264	13804	13063	19747	9305	2554	5034	20819	6819	8816	23850	7468	9620	9536	15070	279	124	8692	2289	3087	1991	16746	1873	8911	4053	1740	6288	21885	2436	5566	9691	9751	9542	9161
POS	P0915	N8-Acetylspermidine	C9H21N3O	229.199	187.168	0.4564	7.0732	1	34450-15-2	HMDB0002189	C01029	24072	1740624	1702050	1635005	1479669	1625702	1692349	1489411	1502959	2349632	1576532	1764556	2440189	1906281	1640243	1693361	1781749	1798382	1677233	1770440	2502566	1682455	1554724	2511338	1554436	1604445	1681713	2273156	1596878	1794007	1592699	1922340	1889805	1974452	1972613
POS	P0916	N6,N6,N6-Trimethyl-L-lysine	C9H20N2O2	415.268	188.153	0.6312	13.293	1	--	HMDB0001325	C03793		3537	2271	4317	2160	2604	3581	2571	2545	1457	2293	6541	14274	13802	16372	11581	11519	5498	7715	2562	1189	2426	2410	1158	1418	603	2812	1592	2451	3501	3419	5423	6027	5710	6100
POS	P0917	N6,N6-Dimethyladenosine	C12H17N5O4	608.29	295.128	0.636	11.1164	1	2620-62-4	--	C03416		5490	9148	12416	12798	24227	9157	28980	6165	38076	24726	13352	12749	10006	8673	26609	13496	13939	20304	25309	21721	287	491	245	5170	1161	805	3152	109	139	4049	11704	11376	11822	12052
POS	P0918	N4-(N-acetylaminopropyl)spermidine	C12H28N4O	189.16	244.226	0.581	0.7186	1	--	--	--	34480	232990	1017452	263896	279275	168747	122976	226397	1283290	85646	378286	548038	745836	157259	136716	99033	33791	51390	660448	48451	121955	171903	715922	425099	184518	191844	202503	264870	684488	113497	232026	331313	333654	338357	327887
POS	P0919	N3-Fumaroyl-(S)-2,3-diaminopropanoate;(2E)-4-{[(2S)-2-Amino-2-carboxyethyl]amino}-4-oxobut-2-enoate	C7H10N2O5	185.056	202.059	0.6912	3.6539	1	--	--	C20961		2114	1640	741	583	845	3283	1927	2336	1572	1914	909	335	271	2599	694	4702	322	1196	285	1727	1970	13683	22297	819	49676	21688	10359	1902	23725	2120	1896	2064	2069	2190
POS	P0920	N2'-Acetylgentamicin C1a	C21H41N5O8	474.291	491.296	0.6036	4.2273	1	--	--	C03524		17738	8530	37951	10013	30209	20148	7082	20367	25093	4352	11131	7316	7099	10083	39350	2277	4636	2672	3526	1149	2632	1328	14704	12193	37033	9859	13177	18494	5319	8551	15315	15235	15450	15245
POS	P0921	N,N,N-Trimethylmethanaminium chloride;Tetramethylammonium chloride	C4H12N.Cl	185.986	109.066	0.5909	13.7533	1	75-57-0	--	C11335		472810	511006	160561	398890	174672	410599	155106	520088	520361	398162	381145	467587	352042	405589	442914	199609	410187	431459	161471	517929	404037	185980	362365	342437	524810	403602	387077	435213	474401	507353	359845	350209	313153	332241
POS	P0922	N,O-Bis- (trimethylsilyl)phenylalanine	C15H27NO2Si2	310.165	309.158	0.8926	4.5102	1	--	HMDB0094675	--		43240	33774	2190	63872	8871	144	35027	64870	6368	27929	13273	6280	4676	32920	6233	67	624	19726	485	6705	1042	439	90	3424	320	3127	383	276	3961	182	18629	18088	18323	18617
POS	P0923	N1,N12-Diacetylspermine	C14H30N4O2	269.23	286.237	0.4233	8.4637	1	--	HMDB0002172	C03413	6525	33548	29553	24445	32760	36008	36073	30944	25988	35935	42461	32850	36722	33438	29293	26301	37324	29769	28428	29759	26066	34785	29961	36210	34203	30566	35223	31739	32249	30078	30293	29282	28645	28287	28472
POS	P0924	N1-Acetylspermine	C12H28N4O	308.243	244.226	0.5882	4.868	1	25593-72-0	HMDB0001186	C02567	3369	7910	7731	8999	9595	10434	10238	10608	7221	9451	13877	7913	12767	9150	9178	8861	9155	11511	9823	8294	11488	9638	11297	9710	9663	9466	10584	12422	10273	10043	14496	9717	9901	9891	9814
POS	P0925	N1-(3-Aminopropyl)agmatine;N1-Aminopropylagmatine	C8H21N5	375.366	187.18	0.6031	8.606	1	--	--	C20560		287	281	568	347	565	306	214	491	325	864	769	409	897	780	327	309	643	1028	1035	627	1203	1154	522	767	598	767	664	1294	867	1085	8332	8339	8225	8216
POS	P0926	Leu Ala Pro Lys Ile	C26H48N6O6	523.359	540.364	0.5587	10.0643	1	--	--	--	264867	46969	57160	61984	83916	99899	112351	254124	39474	243028	137204	43701	54168	44381	52715	190550	142603	76662	29256	222333	114372	104	261	45821	31111	38616	42626	385	37315	322	35288	96622	95732	96507	94821
POS	P0927	Narasin B;A28086B	C43H70O11	780.527	762.492	0.5906	5.0977	1	58439-94-4	--	C15834		7740	4222	23989	12507	30174	30803	1882	27986	23238	3887	29478	24541	3425	19261	26102	2806	4686	21181	14961	3280	10712	5681	18074	205	31142	10206	1058	670	10563	2148	17297	17943	18107	18146
POS	P0928	N,N-DIMETHYLAMILORIDE	C8H12ClN7O	299.113	257.079	0.6388	5.3117	1	--	--	--	44378	16786	16690	7001	15385	6053	18238	22866	8773	9375	10045	12239	17602	28731	21896	8538	25746	27381	21734	17304	24788	16711	12290	9701	20047	3352	5967	8541	15068	2766	15777	14089	14607	15278	15501
POS	P0929	NCGC00025125-21!N-[(7S)-1,2,3,10-tetramethoxy-9-oxo-6,7-dihydro-5H-benzo[a]heptalen-7-yl]acetamide	C22H25NO6	816.366	399.168	0.4938	3.9316	1	--	--	C07592		5748	2460	14957	2795	11858	5301	1736	4344	8863	1837	11198	2777	2806	5108	15743	1138	559	2762	1760	992	1458	2849	6301	417	18764	2145	2163	2442	5949	1776	6430	6323	6439	6400
POS	P0930	Leu Ile Pro Leu Leu	C29H53N5O6	532.384	567.4	0.574	10.3882	1	--	--	--	264383	761	6	26	88	28	111	64	42	2105	29	412	114	41	24	39	5	24	7	1254	38	14	23	18	25	279	242	248	23	284	83	1976	1995	1997	2002
POS	P0931	Leu Ile Gln Asp	C21H37N5O8	446.254	487.264	0.7385	8.3505	1	--	--	--	178541	3304	2061	1964	2622	1882	1879	2129	2198	2296	2666	2337	2282	1874	2569	1110	1669	1844	1807	5415	2515	2302	689	2425	2587	2083	1317	1504	2486	1934	1640	21796	21818	21742	21884
POS	P0932	Nemonapride	C21H26ClN3O2	405.205	387.171	0.6312	4.8352	1	75272-39-8	--	C12915		50011	62778	14047	18885	11256	4243	35224	58053	4641	119723	50267	48734	5634	34304	6624	336	1892	31585	3418	16367	231	14798	94	19706	209	93	92	5932	2783	13658	31106	31650	31750	32095
POS	P0933	NCGC00384550-01_C17H24O10_Methyl (2S,3R,4S)-2-(beta-D-glucopyranosyloxy)-4-(2-oxoethyl)-3-vinyl-3,4-dihydro-2H-pyran-5-carboxylate	C17H24O10	815.236	388.137	0.6145	5.0218	1	--	--	C01852		6605	8955	54174	26746	45897	26009	2396	38771	46095	33823	25674	27805	21487	24109	46528	5528	3281	16204	19979	4911	11764	24255	10157	43529	31119	18468	40670	40676	14765	52947	27595	29383	29737	27840
POS	P0934	NCGC00380833-01_C20H28O5_Gibbane-1,10-dicarboxylic acid, 2-hydroxy-1,4a-dimethyl-8-methylene-, (1alpha,2beta,4aalpha,4bbeta,10beta)-	C20H28O5	395.206	348.194	0.6265	3.2961	1	--	--	C11858		35258	69853	16204	24673	15728	3252	43819	64162	11247	101232	58623	41110	12955	33686	19141	469	2375	41937	2157	38132	21793	20405	9435	24793	11288	547	23744	103	7838	104	24053	24161	24112	24126
POS	P0935	Leu Gly Leu	C14H27N3O4	620.436	301.2	0.5642	10.3052	1	--	--	--	21638	276	31	11	32	21	220	165	42	10608	64	1048	927	121	84	328	38	23	64	5161	68	17	9	72	255	2214	1285	192	14	730	732	2260	2270	2213	2254
POS	P0936	N-phenethyldodecanamide	C20H33NO	629.503	303.256	0.5996	12.3824	1	--	--	--	65454	325281	310734	308030	325927	202671	250982	337180	341475	335659	148678	139292	357192	277298	332307	343943	138055	214154	139091	292542	320602	139166	157105	153330	339036	124648	331217	272993	328056	275646	344577	312563	310978	315754	315999
POS	P0937	N-Succinyl-LL-2,6-diaminoheptanedioate;N-Succinyl-LL-2,6-diaminopimelate;N-Succinyl-L-2,6-diaminoheptanedioate;N-Succinyl-L-2,6-diaminopimelate	C11H18N2O7	255.097	290.111	0.6303	0.8175	1	--	HMDB12267	C04421		4859	601	9886	2204	9118	10585	706	641	87876	973	1202	543	403	477	8688	38351	8476	2324	81497	7780	875	1199	39312	8918	110011	51199	544	906	29154	12153	7429	8260	8204	8599
POS	P0938	Navitoclax	C47H55ClF3N5O6S3	938.282	973.295	0.6329	4.6438	1	923564516	--	D09935		23581	13090	21305	24663	17749	5589	4800	50324	572	23630	38020	16999	5407	12117	8124	255	1659	25047	924	7762	21010	16328	209	14523	331	1186	19907	11334	290	16785	14403	14254	13897	14333
POS	P0939	Leu Arg Thr Gln Val	C26H49N9O8	654.332	615.37	0.5721	12.2805	1	--	--	--	265007	105	53	194	94	212	70	24	76	285	222	165	114	45	287	67	262	22	52	160	107	374	96	242	140	430	268	135	709	434	194	2033	1977	1961	1883
POS	P0940	N-Sulfo-D-glucosamine	C6H13NO8S	309.227	286.237	0.5803	5.6684	1	--	HMDB0001481	--		109323	150878	90340	126977	120328	90452	88837	97041	104499	114715	119247	145369	155541	159614	114575	158851	153143	95510	124560	149707	98968	109464	114328	107158	102170	71964	107367	134782	84205	75091	92622	92422	93808	92329
POS	P0941	N-tert-Butyloxycarbonyl-deacetyl-leupeptin;N-t-Boc-deacetyl-leupeptin	C23H44N6O5	502.38	484.337	0.2824	13.1634	1	--	--	C11604		71322	79985	80327	67469	83456	71210	73888	86415	68665	75558	71270	74538	77027	85930	66992	71424	87812	74719	77806	67069	90173	80467	79966	98336	67094	72840	68256	69173	71084	82058	73471	73231	72923	72214
POS	P0942	N-tetradecanoyl-L-Homoserine lactone	C18H33NO3	358.259	311.246	0.8993	6.1674	1	202284-87-5	--	--	64716	394290	227388	36562	440627	85766	4377	299393	392923	953	241306	164309	84261	44758	214905	69339	691	25668	198039	874	67244	238276	226671	4935	185412	37936	311	156485	73556	2438	72591	174347	176241	171805	179221
POS	P0943	Leu Gln Lys	C17H33N5O5	451.265	387.248	0.5872	1.1234	1	--	--	--	19575	458015	599111	60072	628424	3179	80327	110544	595385	97476	630367	204140	138127	9628	124854	52748	27872	51051	245327	98	28405	59600	148864	51306	181072	858	40043	86784	65064	35970	128443	110550	112276	113384	111752
POS	P0944	Leu Asn Arg	C16H31N7O5	366.224	401.239	0.6289	3.9381	1	--	--	--	18688	211443	171122	352590	364568	228815	113673	120058	328998	127757	212714	282393	158640	120803	94160	183124	3587	21685	125077	15451	50872	57934	44257	42779	189645	122472	15127	163958	193874	21643	136119	153230	152472	153369	152043
POS	P0945	N-tridecanoyl-L-Homserine lactone	C17H31NO3	344.243	297.23	0.6437	5.9187	1	878627-21-5	--	--	45458	10578	23481	3198	8390	116	884	3591	35346	352	3199	1961	24183	256	2500	186	361	154	12908	155	605	6192	23617	445	12976	296	413	5290	12408	608	430	8775	9113	8873	8708
POS	P0946	N-Trimethyl-2-aminoethylphosphonate;2-Trimethylaminoethylphosphonate	C5H15NO3P	244.998	168.079	0.6486	13.7033	1	--	--	C06459		102682	73673	137257	49636	35931	44527	63865	131635	69210	83206	78217	46809	43286	51548	63816	147055	34884	120342	142442	134646	46166	62641	152815	100882	101879	151039	162891	141439	42118	58214	93549	83327	99198	95340
POS	P0947	N-undecanoyl-L-Homoserine lactone	C15H27NO3	311.233	269.199	0.6347	5.8438	1	216596-71-3	--	--	45719	732260	595233	216459	445360	871972	591240	261692	560797	296320	448188	847803	423127	423558	356339	821618	381369	412164	307545	349684	260252	303302	283434	273421	500490	405178	193019	586811	428265	275455	89518	42674	42623	42337	36971
POS	P0948	methyl 2-benzamidoacetate	C10H11NO3	238.045	193.074	0.614	1.2368	1	--	--	--	24095	49026	62921	23771	50501	27775	10878	36163	88203	5744	47681	67345	22410	11342	42601	18157	1731	1433	42176	4738	12631	524	1574	396	357	1738	606	161	951	500	340	19077	20734	21743	20726
POS	P0949	Lys Leu	C12H25N3O3	224.172	259.19	0.3911	5.5607	1	7369-79-1	--	--	23967	14329	20380	13076	15091	12538	16554	16426	16263	14337	16840	13736	14196	14450	16315	11439	15746	16527	19520	15409	17313	17350	16099	16994	14873	9091	13348	13900	13855	14025	15565	15764	15908	15419	15781
POS	P0950	Leukotriene C4-d5	C30H40D5N3O9S	743.194	628.319	0.6481	13.005	1	--	--	--	96384	130553	112218	127374	131794	142649	105491	122060	131006	94395	99725	69284	62851	52846	63209	87785	83284	83003	91134	93940	101179	87475	76643	76205	86626	73192	51680	34744	37894	41027	46358	78251	78312	82903	72735
POS	P0951	Miotine	C12H18N2O2	264.171	222.137	0.6419	1.5194	1	--	--	C11763		34006	6848	16019	20265	20450	4624	27671	13358	9122	28828	24693	7109	10831	7641	14308	253	3686	4583	2896	15929	18418	10027	6784	16633	15686	903	22939	2116	8814	16409	15080	15672	15924	15566
POS	P0952	Malyngamide T	C25H38ClNO5	952.521	467.244	0.639	4.9971	1	--	--	--	65411	53285	17431	44870	45577	59039	13666	18269	54168	42500	34168	37790	33576	8039	17309	43842	6770	6162	18106	9905	4661	28199	27928	18480	20741	63264	16859	28193	24866	9405	22331	34897	33120	35184	34896
POS	P0953	Manganese	Mn	55.9347	54.938	0.171	13.6536	1	--	HMDB0001333	C19610		599650	153846	450134	172488	447631	456171	334613	129408	462860	555406	558928	435172	429678	545987	449973	465261	562137	416337	469526	528351	190258	418148	382360	131174	422269	314564	464839	419732	284609	411767	459875	464195	469589	464943
POS	P0954	Manniflavanone	C30H22O13	704.986	590.106	0.4689	4.7021	1	73428-17-8	--	C09763		6265	2180	33770	6366	34009	20181	631	32371	9114	3190	21284	24909	1868	26537	26629	1927	1853	14381	5453	2463	20269	22657	13250	1378	52591	12747	1776	1206	10768	1568	14056	14891	14675	14178
POS	P0955	Marimastat	C15H29N3O5	332.218	331.211	0.63	3.8626	1	--	HMDB0014924	D03795		4998	13600	12044	9703	12446	14571	5323	9419	30451	5276	12587	7764	3857	9418	15284	5801	4608	1772	6081	3958	2811	146	190	312	462	180	331	485	309	357	5259	4760	4901	5149
POS	P0956	Mirasan	C13H21ClN2	205.126	240.139	0.5723	0.9091	1	2519-75-7	--	C11716		27706054	25336320	13585947	26620294	8338221	5847895	21236811	25541808	4696986	30662761	18978103	16791408	10957406	15911669	6912558	1742232	5250876	19821369	2669012	12757179	10838176	13394372	3443419	14969566	5169247	3943490	15819310	11299742	2315167	15714597	15273917	15170645	15247873	15120786
POS	P0957	MC-7181	C14H8Cl2FNO5	435.903	358.976	0.2865	4.1328	1	--	--	C11070		1409	68	22310	644	11713	7568	407	469	12556	172	3555	816	919	9026	25011	1070	1524	431	1330	37	4073	11211	7037	113	18107	2581	980	184	11446	1142	6445	6466	6467	6522
POS	P0958	Milnacipran HCl	C15H23ClN2O	247.137	282.15	0.5773	1.1741	1	--	--	D01107		23161	11490	11081	13433	5485	2813	5939	13875	1541	20767	18857	17189	9244	16205	1343	553	3053	10537	830	7429	1720	996	865	1349	330	1819	4768	3865	611	4247	7726	7593	7930	7350
POS	P0959	N-Octadecyl-N'-propyl-sulfamide	C21H46N2O2S	408.368	390.328	0.2935	12.4987	1	--	--	--	64680	520644	1702061	616894	1575426	1454340	680520	1378274	610655	1436545	493729	598141	1421947	1952220	1309296	1444263	1757186	1758858	1382833	1379013	1273542	1338589	1371414	1452437	588915	1358912	1346623	1340038	1310739	1451697	1331276	1087632	1107334	1032150	981455
POS	P0960	Militarinone A	C26H37NO6	936.56	459.262	0.5749	13.0387	1	--	--	C12333		3190	2430	1592	1067	1552	2121	1305	1933	1627	1575	10173	18088	19426	20118	19214	15320	9077	6763	4283	3141	4920	4003	5947	2406	3548	3806	3198	4831	4274	6545	4375	4873	5014	4871
POS	P0961	Microlenin	C29H34O7	609.105	494.231	0.6309	4.7071	1	60622-41-5	--	C09510		1662	5297	41770	20732	31960	7547	322	21084	1880	14252	22682	194	598	16119	32270	8675	8546	5171	611	626	6077	48339	30527	34570	83070	29864	38089	42771	15340	28966	16244	16473	16364	15785
POS	P0962	Mebendazole metabolite (2-Amino-5-benzoylbenzimidazole)	C14H11N3O	276.053	237.09	0.6184	10.8836	1	52329-60-9	--	--	1077	5931	9873	7345	8366	8329	9698	8328	8561	8879	8552	7058	7831	6897	6472	6854	6650	6459	6085	7742	8187	6705	5813	6441	7305	8649	6801	7072	7042	6920	6587	9578	9596	9471	8906
POS	P0963	MEDICA 16	C20H38O4	360.311	342.277	0.6253	11.3604	1	87272-20-6	--	--	62960	23369	26388	29722	23202	28104	19731	31753	39988	29335	61797	26212	16566	13735	32997	25609	6961	10317	18989	16802	37597	100	354	5367	567	878	1169	273	184	457	257	34244	33193	33794	33760
POS	P0964	Megalomicin C2	C49H86N2O17	997.58	974.593	0.5819	4.6599	1	49669-77-4	--	C11988		32582	23890	37634	37903	32882	12009	8955	56491	1151	30898	49593	23558	10600	22398	8554	741	1982	27239	1078	9039	19804	25762	1044	26307	2728	1634	33338	21423	4705	32352	21030	21415	21279	21598
POS	P0965	Melochinone	C22H21NO2	332.165	331.157	0.6115	2.4039	1	57609-68-4	--	C10727		99	176	2828	442	2211	565	2126	219	1364	370	2511	1770	95	2110	3072	256	7169	816	188	167	2003	14240	34734	24771	97328	49445	8903	5575	28303	4492	2955	2941	3071	2735
POS	P0966	Mirex	C10Cl12	1080.26	539.626	0.5728	13.1717	1	--	HMDB0059573	C14184		40017	58506	72545	75095	61360	49950	32996	20803	12407	9424	2008	1273	3668	9976	19881	33597	51571	62214	69512	68404	25788	14399	10127	3742	3748	2664	3938	3088	8623	17339	25447	13337	24301	27597
POS	P0967	Misonidazole	C7H11N3O4	224.065	201.075	0.6274	12.6542	1	13551-87-6	--	D05052		317	199	189	320	587	367	246	212	193	128	228	213	160	155	201	272	314	173	310	218	216	109	244	201	223	239	206	286	287	227	3852	3697	3802	3550
POS	P0968	Mitoxantrone Hydrochloride	C22H30Cl2N4O6	1055.3	516.154	0.6139	11.7924	1	--	--	D02166		131898	245665	124463	121199	395409	114479	126639	140229	179997	144920	398464	48851	105559	274188	107556	122507	123041	128130	108584	61595	450319	79298	211240	74531	10678	352560	130128	12594	123661	20838	237713	251635	273260	272806
POS	P0969	MM 4550	C13H16N2O9S2	839.046	408.03	0.5585	5.1576	1	--	--	C20815		761	1213	29634	5317	36343	9118	291	1615	27203	1206	8698	8295	1803	1304	65291	3767	581	682	8476	10459	34030	49478	22930	34464	85265	35408	66679	55685	28212	51032	5536	5124	5733	5965
POS	P0970	Malyngamide C	C24H38ClNO5	933.479	455.244	0.5962	5.1	1	--	--	--	65385	12002	7750	60318	13665	45313	16189	7201	12728	60449	15470	27007	9126	28414	19789	93687	3097	4572	9139	9784	2647	4948	22995	17354	10581	35747	5528	10065	24537	11624	8435	24038	25481	23734	24566
POS	P0971	MMV676605	C26H23N5O	843.385	421.19	0.5337	5.0404	1	--	--	D09925		6210	3455	13611	15020	9981	2085	855	38779	953	10203	18837	14221	7047	12751	2041	441	1631	17406	1391	2109	37560	33087	715	18309	1247	280	33059	30061	289	28908	11103	11614	10523	11032
POS	P0972	Molybdoenzyme molybdenum cofactor;Molybdenum cofactor	C10H12MoN5O8PS2	487.887	522.892	0.2673	4.7018	1	73508-07-3	HMDB02206	C18237		1469	1548	20959	4929	10891	4541	412	4893	2252	2549	8087	4127	140	4997	14353	140	144	1825	4058	226	3403	21693	9816	15083	38923	20208	17858	17006	4085	14446	5548	5876	5912	5744
POS	P0973	Molybdopterin;Pyranopterin;H2Dtpp-mP	C10H14N5O6PS2	808.061	395.012	0.5533	5.1456	1	--	HMDB02206	C05924		17285	10067	55739	12389	39563	23357	6128	13347	26453	3801	18516	3162	15170	16114	49990	2677	5966	1712	2310	1603	4333	170	17309	1529	45872	16754	2075	3545	24118	234	21426	21309	21474	21580
POS	P0974	Monoethylhexyl phthalic acid	C16H22O4	279.159	278.152	0.9882	10.8794	1	--	HMDB0013248	C03343		839125	872795	1013965	869677	995753	992183	958320	897621	842286	812776	967871	852694	863745	801064	899321	825914	859946	846864	997261	944218	857444	737179	828426	804298	788954	940821	768617	787319	803829	937132	943202	944527	940258	939323
POS	P0975	Moxifloxacin hydrochloride	C21H24FN3O4.HCl	402.139	437.152	0.6014	3.6322	1	186826-86-8	--	C08054		196	377	925	347	437	234	78	1445	1187	232	1718	227	1415	187	1264	5670	4713	546	109	51	3474	15200	21044	1584	42632	20214	7891	5173	23358	5159	3436	3224	3012	3267
POS	P0976	Myo-inositol hexakisphosphate	C6H18O24P6	660.856	659.861	0.2555	4.8525	1	--	HMDB0003502	C01204		12520	5271	25475	9240	11882	6097	3823	9542	10280	5288	7097	5541	9170	6867	15686	813	2100	3728	1619	2470	1794	13891	2790	9605	13746	1702	9502	17500	3906	2463	10222	9841	10078	10202
POS	P0977	Myristaldehyde	C14H28O	230.248	212.214	0.8942	6.7372	1	124-25-4	--	--	36598	28713	30109	28109	32864	28452	28814	28735	31076	27553	31541	30834	33602	40276	30681	26330	32293	31151	35872	31328	31945	47025	47901	48474	105262	190094	210060	107252	165108	217329	245467	128092	128485	128073	128007
POS	P0978	malvidin-3-O-xyloside	C22H23O11	446.121	463.124	0.6391	12.7042	1	--	--	--	263561	14679	16956	17693	25268	32130	27050	16929	14441	11134	12522	17189	18763	15459	16188	15305	16372	19106	19363	26139	24639	19889	16436	15789	13555	12961	15356	13153	13493	14342	14655	46996	43789	44766	40236
POS	P0979	Malvidin-3-(p-coumaroyl)-rutinoside-5-glucoside	C44H51O23	986.246	947.282	0.6332	13.2132	1	--	--	C16296		8647	8406	8934	8962	7903	9382	10047	13564	11124	12768	11222	11535	11455	9997	10974	10117	11437	11497	10189	10371	10557	10943	8039	6756	9010	10016	8604	9632	15522	11337	12933	13971	14030	13281
POS	P0980	Mahuannin D;ent-Apigeniflavan-(2alpha->7,4alpha->8)-epiafzelechin	C30H24O9	1057.29	528.142	0.5529	13.2063	1	88010-42-8	--	C10234		118579	117128	103918	113942	94554	101617	122626	127601	128624	127843	111920	107122	120596	104233	96585	117577	110225	111008	110280	123029	116987	130872	141069	141865	116624	149736	132289	112991	126697	123484	129787	131930	131704	132581
POS	P0981	Magnesium oxide	MgO	102.949	39.98	0.6224	13.7782	1	--	HMDB0015458	D01167		315095	343636	352864	294926	384507	344222	360984	334874	382636	304939	295709	342232	342504	301865	378970	354319	336056	332902	321081	317318	343496	357644	348387	362868	363225	319419	354809	361872	349034	362390	350142	349054	344758	349057
POS	P0982	Magnesium	Mg	68.9428	23.985	0.1189	13.3712	1	--	HMDB0000547	C00305		61356	52907	67933	141407	47479	47657	54219	57705	51336	64344	59508	54232	102555	39011	43321	44997	70970	66249	51543	65670	62357	72694	58931	55383	44824	48050	58419	43111	60339	62500	53415	54159	54397	54398
POS	P0983	Microcolin B	C39H65N5O8	714.479	731.483	0.6007	4.996	1	--	--	--	65442	28152	12964	25489	17759	33659	12749	9838	32109	24217	17114	29589	16628	5715	11949	14954	4681	4344	7432	7845	2226	18861	14588	17387	13020	32856	10550	17733	10480	4246	13751	19286	19636	19188	19600
POS	P0984	MG(18:2(9Z,12Z)/0:0/0:0)[rac]	C21H38O4	372.311	354.277	0.8887	8.0937	1	26545-74-4	--	--	4252	1238571	1068105	82065	2996994	1167800	77552	4394564	3073843	49526	2147198	1140100	238701	322427	1043956	1152064	19118	279434	1536763	23398	1136014	2745408	5048756	210383	1078734	756080	59930	8144809	2407450	78716	3225452	2263079	2276263	2285057	2274657
POS	P0985	Metrizoic acid	C12H11I3N2O4	650.776	627.785	0.5858	4.8543	1	1949-45-7	--	C14165		55006	50533	92034	90097	70324	40040	44373	82142	39967	87643	74603	39063	50790	44935	76556	1426	12968	41390	3724	20927	19662	62309	19341	62534	43751	1684	52609	86927	3780	41470	47632	48828	48236	48205
POS	P0986	Meprobamate	C9H18N2O4	282.142	218.127	0.5982	8.3513	1	--	HMDB0014515	D00376		54	37	44	108	56	28	61	74	31	26	61	40	7	80	46	54	56	35	428	76	57	31	82	64	35	36	35	64	38	41	1642	1649	1656	1640
POS	P0987	Methanol	CH4O	65.0575	32.0262	0.4892	13.2298	1	--	HMDB0001875	C00132		35921	38774	34789	34135	37513	39241	35038	31344	37125	29084	42045	33345	28984	27995	28356	32186	31939	27283	24905	35514	24763	25243	25289	28472	23642	23600	24192	23437	25776	23134	33152	32812	31807	31667
POS	P0988	Methanethiol	CH4S	70.9918	48.0034	0.5819	13.4361	1	--	HMDB0003227	C00409		257359	298752	269636	275148	363512	364407	310728	337354	266267	246549	289194	326464	219792	215106	268292	304824	301171	315112	299109	262933	255559	363750	265160	317184	318434	286347	290950	212873	304567	309983	230207	236678	228239	229700
POS	P0989	Metenamine	C6H12N4	303.2	140.106	0.499	4.785	1	--	HMDB0029598	D00393		144266	152763	47213	146255	28453	8310	66661	147031	1027	68505	34717	44458	15458	61629	4358	565	3186	40019	538	18078	60853	65626	16064	89559	7644	5213	69291	23991	2814	15373	47563	48483	46518	46078
POS	P0990	Metanilic acid;3-Aminobenzenesulfonate;3-Aminobenzenesulfonic acid;m-Aminobenzenesulfonic acid	C6H7NO3S	156.011	173.015	0.675	3.7511	1	121-47-1	--	C06334		36205	30896	13426	17412	3932	2448	14123	26114	899	33194	18373	11060	2468	11826	653	3626	4252	18109	3499	3657	5536	294	4361	359	5783	3218	7914	4480	3103	5984	7464	6671	7450	7485
POS	P0991	Met Val Met	C15H29N3O4S2	344.146	379.16	0.6214	2.4394	1	--	--	--	19312	7700	5997	1970	10416	2554	1303	7651	8411	260	8097	2327	347	7069	925	1400	19290	17088	419	20772	12334	2479	10396	40189	28597	134323	65655	8232	3821	32431	677	2901	2863	2720	2643
POS	P0992	Methyl caprylate	C9H18O2	334.295	158.131	0.6432	6.7556	1	111-11-5	HMDB0031291	--	87561	21889	13986	22463	27302	19914	18537	22128	21946	16499	22539	27441	28920	27795	24722	18254	23539	16006	24698	19421	16591	18035	25254	23199	16961	26518	17366	28636	17392	25053	24579	51172	51368	51367	51216
POS	P0993	Met Val Arg	C16H32N6O4S1	422.258	404.221	0.4454	1.4836	1	--	--	--	18384	145724	182560	21407	107049	881	31042	107911	294711	25310	241566	106917	26474	41724	25614	25198	32702	52651	71192	28774	68326	38893	38974	31880	35063	289	28348	49310	11495	27867	47971	37364	39362	40271	38780
POS	P0994	Methyl farnesoate;Methyl (2E,6E)-farnesoate	C16H26O2	215.183	250.193	0.4015	6.556	1	10485-70-8	--	C16503		115605	43778	49513	38324	47650	38013	54199	51348	38653	59560	61773	33678	48063	40198	44857	43510	48479	53929	45972	57393	33508	58191	44332	44182	54520	39921	51663	44516	34496	44393	47692	45894	48772	47543
POS	P0995	Met Leu Phe	C20H31N3O4S1	857.372	409.204	0.5969	4.9981	1	59881-08-2	--	--	19521	69073	41493	102025	52911	84268	39323	32190	71788	71342	35367	61828	46886	9856	40824	54207	9297	6444	40525	22289	4237	29820	46704	36117	40287	90973	29291	40359	50981	21147	31377	46415	43430	48058	46304
POS	P0996	Methyl isothiocyanate	C2H3NS	117.959	72.9986	0.173	13.475	1	--	HMDB0034106	C18587		74407	123271	113848	314205	120202	113977	116312	129150	110455	123483	118047	117111	111606	109254	102548	103394	97121	356232	110654	113015	76149	59570	110992	358495	113019	86991	114192	86553	172799	112644	109002	104270	106248	101097
POS	P0997	Mesoxalic acid	C3H2O5	156.964	117.99	0.3973	1.33	1	--	HMDB0031522	C00830		38839	28149	50268	31123	49292	31656	21232	70642	52265	16043	62218	30960	10963	43452	71249	9322	6184	24115	20054	14956	110974	76281	39873	13320	71768	28400	43708	33097	33098	56731	69174	69196	68939	65631
POS	P0998	meso-Tartaric acid;meso-Tartrate	C4H6O6	133.013	150.016	0.6082	5.4716	1	147-73-9	--	C00552		165	185	45	155	142	174	220	91	188	182	132	53	165	123	96	169	157	92	220	170	140	158	50	64	60	95	103	43	114	65	1674	1714	1730	1626
POS	P0999	Mesaconyl-CoA	C26H40N7O19P3S	897.158	879.131	0.4419	5.0303	1	--	HMDB0060124	C06028		7938	4896	37899	13707	35720	19901	2573	28327	18859	15924	20116	12311	11700	13208	23770	5104	2882	7678	11099	2837	3503	14051	7612	29543	11771	7610	30610	31158	8729	31674	14121	14497	14680	14005
POS	P1000	Mercaptopurine	C5H4N4S	190.978	152.016	0.6084	13.2919	1	--	HMDB0015167	C01756		33437	28224	24518	23714	40721	33478	27262	28796	32767	30458	26886	26847	37455	26506	23638	19438	28006	26490	29215	26897	35071	28980	32107	32265	28956	34553	29525	25048	29767	34822	29459	28476	29914	29159
POS	P1001	Methyl Linolenyl Fluorophosphonate	C19H34FO2P	408.242	344.228	0.5432	0.915	1	--	--	--	63065	4420855	4352005	1713199	4120922	358299	85345	3083279	4616701	442524	5143063	3479665	2489863	975965	2506494	105634	511031	30829	3096711	462425	1320283	1359828	1680520	13960	1926650	88939	362017	2455017	1338413	387379	2586020	2293825	2311143	2317296	2313045
POS	P1002	Menadiol	C11H10O2	192.102	174.068	0.6376	5.0009	1	481-85-6	--	C07126		12780	16068	8986	11056	16018	5934	18699	11965	21479	30650	14748	11316	7467	15451	15575	5105	6530	18566	15804	19803	874	1202	252	327	788	1946	421	2536	621	1088	8077	7952	8033	8226
POS	P1003	Methylacetate	C3H6O2	116.07	74.0368	0.6431	0.8251	1	1032826-44-0	--	C17530		350777	278491	545596	268316	262388	228253	291889	317907	132790	236258	240039	203256	117254	182039	214044	51081	84502	243337	75539	143690	135104	121757	476979	140212	469021	263611	179440	97895	197866	63345	245536	248327	245967	248572
POS	P1004	Methylamine	CH5N	107.948	31.0422	0.1275	13.5705	1	--	HMDB0000164	C00218		447561	464201	439428	452005	455665	444587	405382	454908	124687	471164	439127	106816	424900	185585	170526	456145	452162	442577	446381	452998	379232	152646	443288	374259	435692	393984	372689	203256	380120	374065	317758	294440	320316	309878
POS	P1005	Methylarsonate	CH5AsO3	140.952	139.946	0.584	13.6788	1	--	HMDB0012258	C07294		1180913	1351325	1343436	1277820	589360	531258	1088329	1472277	1437476	1433935	1168906	1597481	1545338	569446	1654598	431159	1468863	1480092	1392968	1356645	1620865	1448041	1164349	1338381	168198	1702080	1475860	580550	1248661	1264187	1359396	1650960	1594550	1558524
POS	P1006	Methylarsonite	CH5AsO2	165.983	123.951	0.5706	13.4666	1	--	HMDB0012259	C07295		208817	212764	181155	154646	194755	104531	153823	171706	212276	176316	211516	232078	233410	170459	230576	211479	236169	152002	229248	101453	220621	194512	225542	157658	244219	121616	236739	225128	238031	225806	158969	139710	158663	169312
POS	P1007	Methylazoxymethanol;CH3-N(O)=N-CH2OH	C2H6N2O2	132.076	90.0429	0.6283	1.4885	1	590-96-5	--	C02390		59309	55232	17800	75370	25535	15883	43473	125725	22125	58265	129707	65847	26428	16456	12944	12868	33599	48801	22704	25043	45753	25569	81103	42208	37191	66287	46161	48252	115035	46342	53978	51028	52938	54287
POS	P1008	Methylcarbamyl PAF C-16	C26H55N2O7P	1094.77	538.375	0.2838	5.2197	1	91575-58-5	--	--	43418	146	73	7550	1125	12575	2930	93	117	6853	221	2149	397	53	895	5920	881	114	33	3355	41	285	199	7410	5771	33533	20430	547	379	30759	383	8662	8589	8571	8697
POS	P1009	Methylphenidate	C14H19NO2	280.154	233.142	0.6496	4.7432	1	--	HMDB0014566	C07196		1305807	1098907	273808	1238301	192870	78873	833780	1355202	28618	805935	368639	360738	168950	563080	105911	3133	63892	532939	12680	203809	596342	234736	37798	470021	34187	17613	262045	104931	32816	127963	439629	439142	437375	440770
POS	P1010	Mepanipyrim	C14H13N3	188.099	223.111	0.5005	4.5391	1	110235-47-7	--	C10919	68688	33160	16389	3610	36077	2314	2599	23892	30494	422	25985	16718	6280	2135	23795	2689	1646	518	13744	283	5064	17490	19269	478	25207	5244	1094	15901	5233	1257	8967	13852	13873	13592	13700
POS	P1011	Methylselenocysteine Se-oxide;Methylselenocysteine selenooxide	C4H9NO3Se	275.892	198.975	0.5224	13.6785	1	--	--	C18905		123333	222041	127844	111193	140667	125425	137319	127498	119754	58733	132985	230756	144158	62024	128084	144798	136054	148055	124755	143623	128604	129995	213395	201847	124338	145163	134644	149259	39334	145915	141001	129288	131133	97332
POS	P1012	Methylselenopyruvate	C4H6O3Se	258.865	181.948	0.4783	0.8495	1	--	HMDB0060490	C18904		15131	14272	68356	7899	48999	49199	11975	19594	94709	8948	34351	35433	24472	54935	83459	43196	25516	12620	54778	17461	82668	76412	58120	13405	94807	78309	53652	27897	85775	79965	52916	52572	52732	53226
POS	P1013	Metominostrobin	C16H16N2O3	302.15	284.116	0.8866	4.7498	1	133408-50-1	--	C18559		60053	42427	149136	46884	129686	76429	43995	67058	87225	44452	83804	63964	45153	111932	173943	20117	34697	47484	29726	25228	17597	53767	146078	23794	156849	57336	31681	23093	77276	15812	49954	47939	49431	44253
POS	P1014	Metosulam	C14H13Cl2N5O4S	461.98	417.007	0.4911	0.9269	1	--	HMDB0034850	C18867		8334	7296	7720	6296	2629	1209	4917	8958	1600	5243	9661	6069	1581	10210	942	1581	792	3715	1948	2655	8916	8920	385	5005	1571	382	10713	3430	427	13174	9523	9435	9400	9245
POS	P1015	Metrizamide	C18H22I3N3O8	811.846	788.854	0.5717	11.5435	1	--	HMDB0015518	D01311		1350906	1408171	561116	1841154	145398	1016204	639311	1233323	1187123	282584	980681	175471	118154	364406	252590	566289	534002	190866	545869	1249777	1421244	167153	176842	1290626	231314	537577	574756	774947	1090200	176581	820101	773292	764342	547972
POS	P1016	Menaquinol	C21H26O2	377.146	310.193	0.6131	5.7237	1	--	HMDB0060487	C05819		7765	12114	85073	31109	40706	27798	10738	47412	62366	11713	34183	8445	1267	15048	22111	3588	1374	10007	29933	4325	17574	31824	154059	36765	520088	99382	15591	33124	68045	11692	54716	59936	57865	60421
POS	P1017	MAG 22:0	C25H50O4	456.405	414.371	0.6404	10.8803	1	--	HMDB0032296	--		50761	33523	15940	50926	34730	4562	13181	118558	4201	65608	51705	14696	12740	71242	18224	1947	11488	83091	2450	24760	131350	111382	41038	71566	233098	59987	102300	54368	36502	41269	55075	55466	55341	55441
POS	P1018	MAG 18:1	C21H40O4	398.326	356.293	0.6379	8.9094	1	111-03-5	HMDB0094684	--	4251	108830	73120	6540	396480	62240	5719	691720	360604	1785	239714	142898	19335	32312	96355	141413	821	12301	163183	405	432064	209879	163720	9410	97541	40604	6292	113333	79669	3170	96087	217645	223746	214097	223010
POS	P1019	mafenide	C7H10N2O2S	373.1	186.046	0.6487	12.6716	1	138-39-6	--	C07106	43232	3299	4996	3672	6967	9407	7644	3720	3458	3358	3170	3836	3905	2782	3671	4039	3456	4559	4807	4770	5612	6122	3719	3133	3081	3237	3804	2788	3596	3335	3308	20547	24766	26214	24766
POS	P1020	Lisuride	C20H26N4O	356.244	338.211	0.6264	5.868	1	--	HMDB0014727	D08132		38621	51581	22636	97416	12539	18526	36002	91611	18829	57073	37172	1312	15320	34166	15639	209	13556	52931	12607	21857	33594	33664	12828	5915	2350	298	3787	7149	7586	13602	26190	27821	25496	26395
POS	P1021	N-Ethylperfluoroctansulfonamid (N-EtFOSA); LC-ESI-ITFT; MS2; CE	C10H6F17NO2S	1092.93	526.985	0.6015	5.0971	1	4151-50-2	--	C18766		5059	2996	24980	8694	24860	18058	1111	25486	14873	3695	25080	22609	741	16347	31561	2521	3015	13397	11006	4374	4219	5764	10949	704	28277	9049	735	194	8898	1883	13479	13097	12619	13459
POS	P1022	Lys Ala	C9H19N3O3	452.322	217.143	0.4786	11.8757	1	--	--	--	23937	435301	1062626	1011545	402101	781795	572443	988259	1305969	1205216	793341	330072	815079	2008354	1254545	1969652	1053462	430499	1966141	1976514	1356507	621987	1036445	1642619	1958556	1961393	1505198	1478340	941723	1885549	2037832	1005233	949112	975285	1014817
POS	P1023	Lyngbic acid	C15H28O3	279.192	256.204	0.5273	1.4716	1	--	--	--	65452	592345	655890	399132	1359579	157671	6902	951513	791397	762	143363	715237	740344	1305	187156	6719	121768	144759	359472	93936	15207	723959	746355	17011	1674390	73984	2256	789000	183654	295	397572	335879	341907	344065	344456
POS	P1024	N-Formyl-4-amino-5-aminomethyl-2-methylpyrimidine;2-Methyl-4-amino-5-(formylaminomethyl)pyrimidine;FAMP	C7H10N4O	350.205	166.085	0.6375	5.8133	1	--	--	C19872		5742	13101	5017	847	342	1416	705	13748	808	500	4221	6806	404	560	89	253	3800	7864	2397	317	2198	50192	1128	9577	289	624	1549	9557	477	716	5752	5652	5811	5710
POS	P1025	N-Formyl-D-kynurenine	C11H12N2O4	281.051	236.08	0.6478	11.7438	1	--	HMDB01200	C15605		1395	879	1410	1690	1824	2573	2023	1146	1164	794	1090	1164	1218	800	969	1239	711	754	1291	899	1117	1472	1156	909	1334	986	791	871	1110	958	4711	4774	4739	4751
POS	P1026	N-heptanoyl-homoserine lactone	C11H19NO3	328.012	213.137	0.6324	8.0291	1	177158-20-2	--	C11844	36736	29855	36078	25396	28880	29349	27108	29525	27294	31421	24747	30279	30218	25823	24107	27509	38803	29689	27821	31738	33301	27048	24479	29128	29811	29717	25304	25559	27643	33634	26521	27705	28053	27672	27823
POS	P1027	Lycodine	C16H22N2	260.221	242.178	0.2107	6.2268	1	20316-18-1	--	C09876		3363	6008	11174	5766	13150	7773	8368	5706	10480	3060	9847	9596	8526	9405	10651	10518	10331	10212	10126	11490	1494	1170	13035	12036	12257	10585	3553	7988	6745	13531	11849	11681	12306	12204
POS	P1028	Luteoskyrin	C30H22O12	638.127	574.111	0.6405	4.8472	1	21884-44-6	--	C16763		394	1130	17577	5170	8993	10994	1633	1966	5497	4294	3090	3315	402	2699	10379	802	3556	723	1332	386	1601	7789	12291	5694	35729	26824	12435	10016	30415	5649	6617	6788	6630	6438
POS	P1029	Lucidine B;Serratanine	C30H49N3O	468.39	467.388	0.624	11.3809	1	71384-23-1	--	C09869		3232415	2141044	2134501	2139853	2151989	2169427	2171457	2171365	2119891	2131182	2181358	1320054	2209873	2079459	2106941	2150654	2123381	2200982	1544413	2220301	2208135	2062155	2078119	2117625	2064789	2031848	1984808	2233778	2125583	1948699	2208459	2200867	2222106	2201340
POS	P1030	LTB4 ethanol amide	C22H37NO4	397.306	379.272	0.6295	6.4666	1	--	--	--	36243	55254	16708	26020	17942	27414	29809	17339	21184	22333	16611	39328	18875	14455	8610	22919	16959	15549	17578	13669	14767	11862	14753	21707	15283	17916	25227	18384	15496	23039	9879	15598	15185	16451	16496
POS	P1031	N-hexanoyl-L-Homoserine lactone-d3	C10H14D3NO3	249.153	202.14	0.6311	2.0168	1	--	--	--	96402	397284	313080	262262	566184	30285	31527	102867	379124	6854	282459	366758	79950	40731	343731	23231	406	15477	312210	1825	87159	60933	493288	26614	116342	33049	11228	112621	295222	6291	102647	186331	189482	191525	164918
POS	P1032	LPA 22:6	C25H39O7P	982.509	482.243	0.6028	13.1385	1	--	HMDB0114755	--		16347	12324	10629	11017	12860	9149	11308	8518	6154	4048	18743	30262	41686	40370	33067	25449	28690	15053	6535	9320	7248	10539	4312	4414	3130	6005	3724	7895	12054	9193	13312	12625	14049	10930
POS	P1033	LPA 21:0	C24H49O7P	522.355	480.322	0.8901	9.7842	1	--	HMDB0114741	--		33012	24326	23978	37718	49607	48284	291971	28365	115743	80384	37996	25900	24627	26709	217503	56870	46540	6862	109562	101507	265	15644	1479	454	28728	28474	998	587	2301	813	68788	68457	68885	68199
POS	P1034	Lorazepam glucuronide	C21H18Cl2N2O8	1031.05	496.044	0.5998	5.3829	1	32781-79-6	HMDB0041917	--		927	3257	30275	3721	10847	10510	778	5904	29118	3773	4732	3503	3670	5676	26904	1559	1997	1803	16476	552	3047	3653	10641	8845	13693	10900	6490	7291	14565	3415	10607	11378	10883	11399
POS	P1035	Linoleoyl Ethanolamide-d4	C20H33D4NO2	374.317	327.308	0.4356	8.0938	1	--	--	--	96545	41359	37735	1167	100501	42125	275	142415	100427	312	68605	40473	9785	12456	37477	41520	15401	10513	53813	18904	39347	90995	162365	6827	36220	28005	627	255449	78372	1227	105755	79351	79150	79353	79378
POS	P1036	N-Dodecane	C12H26	212.237	170.203	0.6426	6.7453	1	--	HMDB0031444	C08374		379	458	673	1138	1002	385	518	893	288	1139	1270	828	570	663	339	975	697	708	816	339	1451	1184	1014	1362	2204	2212	1268	3099	3809	4167	3392	3411	3276	3258
POS	P1037	Linoleoyl Ethanolamide	C20H37NO2	306.279	323.282	0.6497	13.2298	1	68171-52-8	HMDB0012252	--	3718	18200	19605	19112	19175	17631	17738	25501	19454	23858	27626	21223	24451	18311	22546	18107	21446	18689	19843	18187	28959	20022	20150	19356	21470	21904	22518	19886	24163	27327	18854	23582	22848	24139	24301
POS	P1038	N-Lauroyl-D-erythro-sphinganine	C30H61NO3	528.437	483.465	0.6046	11.8774	1	197302968	HMDB0011758	--		208288	216635	167480	209543	206848	192932	210434	205485	146658	223256	246488	164170	195163	203099	195536	191846	195802	181825	181642	189131	129913	200737	189750	201727	200195	185722	124460	181435	169888	187339	203248	205069	203216	202828
POS	P1039	Linoleoyl-CoA	C39H66N7O17P3S	1074.31	1029.34	0.4179	13.2132	1	6709-57-5	HMDB0001064	C02050	5977	312957	440073	525132	503071	386522	319391	234211	138705	91511	57508	25903	25942	33823	81487	140625	257638	383750	451235	485104	461346	166683	104358	66102	56101	36565	33912	30730	39148	51253	111512	196195	136869	189614	208705
POS	P1040	N-Methyl-2-pyrrolidinone	C5H9NO	100.076	99.0684	0.6464	2.1276	1	872-50-4	--	C11118	68859	1633	3655	3129	14808	2497	1690	2666	3526	1379	2172	3229	5159	2428	3873	1848	1459	2069	3422	2270	2934	1626	1996	2046	5387	2543	801	2501	1371	2811	3178	12906	12949	12962	13122
POS	P1041	N-Methyl-D-glucamine	C7H17NO5	218.101	195.111	0.6098	4.5777	1	6284-40-8	--	D01796		15872	12519	4312	19203	5706	2573	16927	16515	1084	11976	8482	6628	3744	10701	3181	597	914	10172	2050	5021	448	3692	589	4193	1120	347	276	289	362	937	5604	5221	5399	5564
POS	P1042	N-Methylcytisine	C12H16N2O	222.161	204.126	0.5881	8.6269	1	486-86-2	--	C10760		17919	15766	22858	17017	21034	27839	14886	21897	22288	14607	21012	19169	14001	26776	27792	24127	22949	24878	20764	17839	28007	23422	22066	22657	16377	17748	20389	19952	25270	16967	15772	15880	15510	14961
POS	P1043	N-Methyldioctylamine	C17H37N	256.299	255.293	0.5855	8.2802	1	4455-26-9	--	--	103466	39954	46441	49936	55780	36011	44849	55091	45571	50798	31592	32295	40875	37513	40162	67688	54437	42422	60459	33492	55138	53510	41676	55997	50047	47155	42209	49772	45111	49401	42046	47490	47276	45555	45993
POS	P1044	N-Methyltryptamine	C11H14N2	216.149	174.116	0.6404	4.9117	1	--	HMDB0004370	C06213		11184	12912	8511	10739	8024	12228	17336	6998	11683	11065	10458	13889	12538	10562	7748	11797	17913	10975	12013	13574	8433	8464	7385	4315	4377	8972	5987	7104	6255	8910	11021	11578	10810	10932
POS	P1045	N-methylundec-10-enamide	C12H23NO	180.175	197.178	0.6893	6.3884	1	--	--	--	65467	44648	37984	39410	26205	34031	35650	29296	34404	36796	30820	62917	30642	31439	29713	39046	31754	29438	32468	32240	33069	29531	31534	34574	31850	31809	31575	37664	29102	33614	32179	32490	32022	32451	31905
POS	P1046	N-Nitrosodiethylamine (NDEA)	C4H10N2O	222.189	102.079	0.421	0.7882	1	--	--	C14422		685528	210952	400385	345670	246134	160972	371755	163620	6249	191621	93071	163689	62361	135718	47360	882	27756	94588	1842	54762	311310	116421	318604	255213	214074	106461	220979	71686	40356	75253	261317	263116	262168	264461
POS	P1047	N-Nitrosofolic acid	C19H18N8O7	963.251	470.13	0.5893	12.9557	1	29291-35-8	--	C19480		6421	5908	49500	457130	845853	652588	219740	12838	20447	13863	9983	7122	9928	7866	8849	8601	8260	7430	7403	6956	8761	5318	5198	5836	5188	5761	5607	5503	5621	4823	7895	8203	8206	7597
POS	P1048	N-Nitrosomethylvinylamine	C3H6N2O	109.051	86.048	0.4044	1.1658	1	4549-40-0	--	C19282		17002	21292	20829	17268	21392	16233	15479	51017	15537	10792	31208	20474	5011	8175	15768	20222	8340	21173	13915	4275	24116	49579	28201	20084	20408	16220	26942	44724	14495	17923	24376	25593	25573	26741
POS	P1049	LFM-A13	C11H8Br2N2O2	472.78	357.895	0.2378	13.1883	1	244240-24-2	--	--	64697	10375	9283	9930	9916	9253	9815	9115	11297	10330	12530	10284	11842	7684	9509	8068	11446	10857	11099	10946	11113	11240	12199	13217	12630	13101	11212	11641	12719	11917	13948	11458	12132	11889	12279
POS	P1050	N-nonanoyl-L-Homoserine lactone	C13H23NO3	259.201	241.168	0.6286	5.2126	1	177158-21-3	--	--	45725	13303	10275	29631	20428	34256	18879	4711	25424	12033	15079	28341	21739	10351	22267	26257	1507	1094	10062	1939	2588	459	3325	1976	7171	3914	1188	5562	11663	623	4150	8943	8660	8905	8875
POS	P1051	N-dodecanoyl-L-Homoserine lactone	C16H29NO3	347.231	283.215	0.6496	6.101	1	137173-46-7	--	--	64717	88418	29771	8838	14570	94401	52435	10498	61461	23376	52587	102678	28363	19600	13040	94286	15405	20423	17917	9694	6277	34176	19801	8815	26939	54487	15479	51922	29287	42909	7705	8116	8376	8141	8353
POS	P1052	N-Desmethylselegiline	C12H15N	369.231	173.12	0.5879	4.7926	1	56862-28-3	--	C15476	2402	368	531	4933	611	2145	2583	1075	736	1834	2069	458	453	1887	765	5296	435	151	519	277	392	2196	26130	17588	165	33788	12504	2464	516	15278	3523	2035	1834	1941	1521
POS	P1053	Macrophylline	C13H21NO3	204.138	239.152	0.6403	10.3554	1	27841-97-0	--	C10348		33114	14369	113845	31663	178302	234584	91852	7992	177444	6535	21220	71987	149047	69430	170595	142301	178119	88576	156851	115175	122636	108033	179899	111430	139386	175607	61375	121733	169918	89300	95729	86871	92405	90915
POS	P1054	N-(3,4-Dichlorophenyl)-malonamate	C9H7Cl2NO3	511.993	246.98	0.5527	1.3515	1	--	--	C04205		34685	33514	8946	70553	4699	499	15871	123067	253	22152	58985	52936	6167	40455	3406	102	531	40315	288	7064	25372	43799	131	30493	15517	125	48648	13107	6315	31897	28638	28472	28659	27963
POS	P1055	Myristic Acid Alkyne	C14H24O2	207.174	224.178	0.6403	9.6794	1	82909-47-5	--	--	35248	90937	97471	94454	98191	116556	102950	94945	37434	86417	97347	87654	92665	39815	92178	104500	102827	101023	43320	36058	95586	96616	101158	107446	28209	100291	72656	97566	96956	29494	94631	91808	92375	91986	92209
POS	P1056	m-Chlorobenzamide;3-Chlorobenzamide	C7H6ClNO	173.048	155.014	0.6036	13.8447	1	618-48-4	--	C11731		79275	14179	86969	118610	86866	49580	57245	91325	49867	69695	47803	64092	53808	78081	49953	51014	106089	58330	45087	57001	50726	64887	74750	113333	99616	54773	65918	58828	48598	48396	58241	57870	55918	53848
POS	P1057	LysoPE(15:0/0:0)	C20H42NO7P	422.267	439.27	0.7019	7.0981	1	--	HMDB0011502	--		4582	6829	5647	7068	7143	10908	7355	4726	7315	8349	8039	8781	9103	7432	6633	12466	11753	10594	9049	12063	3712	5727	10089	6198	6419	7183	10419	5937	8760	5877	10326	10276	10277	10195
POS	P1058	LysoPA(24:0/0:0)	C27H55O7P	540.411	522.369	0.3002	11.7387	1	--	HMDB0114756	--		3064	373	591	3283	6967	380	3026	468	13877	4912	413	4232	453	3624	13799	287	275	2126	1099	4065	23412	28593	27479	10540	59216	41143	43385	9696	80762	38847	5829	6233	6496	6492
POS	P1059	LysoPA(22:5(4Z,7Z,10Z,13Z,16Z)/0:0)	C25H41O7P	502.293	484.259	0.6451	8.8596	1	--	HMDB0114753	--		782	335	238	262	935	704	11423	783	5551	3106	3857	363	1349	362	9769	567	693	580	2157	5152	87	458	3186	154	9054	2920	3646	3416	13014	247	7094	7492	7278	5964
POS	P1060	LysoPA(20:3(5Z,8Z,11Z)/0:0)	C23H41O7P	478.293	460.259	0.6184	9.0083	1	--	HMDB0114747	--		2626	1028	1684	1983	2744	6131	12401	592	10333	2874	998	473	1017	813	8242	5703	756	318	9332	3837	61	1050	108	1072	1515	1483	114	65	304	994	5381	5617	5494	4706
POS	P1061	Lyso-PAF C-16-d4	C24H48D4NO6P	530.351	485.378	0.6014	11.4934	1	--	--	--	96524	84	99	1742	118	507	589	347	803	398	5724	6016	93	621	1497	700	263	1061	527	366	2587	376	2399	5767	980	1199	714	725	1198	2175	1672	4184	5006	4906	5253
POS	P1062	Lys Thr Lys	C16H33N5O5	393.283	375.248	0.5788	7.1147	1	--	--	--	19689	92067	42830	7220	89730	30515	9565	349760	129251	860	118773	74798	18688	33090	39143	67295	75	7153	75745	33978	39751	27227	39652	672	11438	9824	15017	80468	32183	739	13213	66523	66888	67294	66990
POS	P1063	Lys Thr Ile Thr Leu	C26H50N6O8	616.398	574.369	0.4219	11.3078	1	--	--	--	264659	11884	4951	42758	12290	21662	6265	5976	22447	45038	4071	18109	2312	876	21384	45827	6943	358	5738	30866	8184	58375	74264	53316	45705	74796	36468	41928	35163	16603	66927	32418	33386	32070	29220
POS	P1064	Myristoleic acid	C14H26O2	453.398	226.193	0.41	12.4914	1	--	HMDB0002000	C08322	6424	471423	451387	410842	494647	190425	513860	449928	507042	407696	440141	472669	484813	497106	439771	460021	481048	458921	474093	476094	533202	490382	480134	476328	474129	491665	185926	180577	462166	192192	499822	489825	491397	490619	488922
POS	P1065	Myristoleic Acid methyl ester	C15H28O2	481.429	240.209	0.4476	13.0471	1	56219-06-8	--	--	44859	36589	39671	43568	40987	42630	35798	34096	35179	42197	37002	41225	37706	39907	25625	37735	37852	36358	49866	39173	49364	43412	41396	49151	42048	39824	40824	43090	43195	44025	50589	30290	30395	28946	30597
POS	P1066	Lys Thr Glu Lys Ala	C24H45N7O9	576.332	575.328	0.489	12.0113	1	--	--	--	264296	15	51	38	31	65	39	7	37	76	64	149	83	71	88	18	42	6	107	64	26	239	74	98	63	251	116	112	88	112	64	1470	1567	1581	1513
POS	P1067	Myristyl sulfate	C14H30O4S	259.172	294.187	0.588	4.8619	1	4754443	HMDB0014607	--		37640	45463	811	45844	6837	1078	11073	53804	4097	30112	24476	3206	5510	34039	1348	3665	231	34945	4390	7585	35347	36691	884	13586	2211	564	17666	12271	4495	5180	18341	18547	17775	18524
POS	P1068	N-(2-Methylpropanyl)hydroxylamine;N-Hydroxy-2-methylpropanamine;Isobutylhydroxylamine	C4H11NO	196.206	89.0841	0.4044	5.2621	1	--	--	C21369		29919	25129	18332	27967	13495	24434	29331	22580	18301	26213	18777	26529	31734	25122	15813	22670	30264	22726	18395	22063	18091	15258	19343	15928	5170	7702	15390	15360	8347	15758	17770	17489	17918	17450
POS	P1069	N-(4-acetamidophenyl)-Indomethacin amide	C27H24ClN3O4	1001.29	489.146	0.4495	11.6554	1	--	--	--	63051	854956	1251	9723	985289	1635758	2012795	4696737	412128	95174	53308	2998	7178	3046	9516	10916	5795	7204	7636	6340	7269	4538	3214	4891	6735	5768	4702	4277	6819	6578	7315	4246	4699	5075	4937
POS	P1070	Lys Asp Pro Ala Asp	C22H36N6O10	1089.51	544.249	0.5655	4.381	1	--	--	--	264731	74670	42611	134629	118347	102722	46334	32238	120554	35483	53614	100510	49705	33888	37264	89893	1335	12050	45989	7680	19805	20058	20124	35805	45094	113534	14320	41810	32135	9341	52557	57704	55998	57694	57816
POS	P1071	Lys Thr Arg Val Ile	C27H53N9O7	682.363	615.407	0.7772	12.0154	1	--	--	--	264846	120	11	77	129	89	14	263	105	151	290	277	68	35	339	486	184	26	175	233	161	696	181	399	168	489	268	298	518	624	355	2571	2755	2782	2859
POS	P1072	Lys Phe Tyr	C24H32N4O5	913.485	456.237	0.5518	12.831	1	--	--	--	23236	212632	206476	180758	167902	172868	49957	64707	149634	106804	95254	322836	490623	826250	717419	404803	360979	323685	182341	179419	139105	150610	164252	156618	128434	126587	136430	154661	173128	198873	202910	212915	204457	187602	212915
POS	P1073	N-Acetyl-4-O-acetylneuraminate	C13H21NO10	741.195	351.116	0.5886	13.0097	1	--	HMDB00796	C04015		154185	159266	246807	284488	245328	383826	243053	234066	236426	222288	85050	173689	117187	123417	187054	203788	133746	194171	223569	48852	242382	145422	142692	168093	159158	89257	91570	76260	76124	77955	133727	119506	128538	85540
POS	P1074	Methoxychlor	C16H15Cl3O2	706.057	344.014	0.4753	5.0569	1	72435	--	C11043		30322	22814	62082	36175	41410	26645	15925	34282	38231	25635	37408	32200	29790	32227	56827	3090	6579	17964	13721	10166	5198	23159	21805	26329	41002	12379	35878	40624	24800	21074	32258	32297	32714	32635
POS	P1075	Lys Ile Val Lys	C23H46N6O5	469.33	486.353	0.6584	13.1802	1	--	--	--	170627	8852	12092	11683	11999	10188	12308	11210	11901	10188	16449	10619	11542	12255	11635	10324	9621	10595	11436	10459	11089	10381	12381	13032	8070	13240	9286	8699	11933	13069	16248	12076	12346	12152	12390
POS	P1076	Lys Gly Lys	C14H29N5O4	685.436	331.222	0.5419	13.1717	1	--	--	--	22627	22371	18144	28772	28442	26971	28956	28692	36179	41653	36935	24410	23775	21760	7647	19371	18837	24653	20363	19234	22815	21768	25030	23631	25889	35115	16294	21703	22208	21506	17983	23192	23142	23724	23369
POS	P1077	Lys Glu Ser Leu Ser	C23H42N6O10	563.303	562.296	0.646	5.1465	1	--	--	--	264933	16281	13679	50103	16559	34465	19714	7596	15638	75605	15089	29548	9094	24587	17885	63245	10567	8503	8748	20153	4324	5623	26250	36523	15975	44931	19015	21000	32376	64797	9535	30189	29776	29940	30614
POS	P1078	N-cis-octadec-9Z-enoyl-L-Homoserine lactone	C22H39NO3	412.306	365.293	0.6342	6.9901	1	--	--	--	64727	91770	94988	16242	182886	64787	9229	97193	165530	10703	75270	84510	41986	19525	101635	39272	523	13374	100719	773	34305	54696	53660	10743	36136	64610	1475	47810	27266	3390	19650	81617	81014	79480	81323
POS	P1079	Lys Glu Lys	C17H33N5O6	448.214	403.243	0.6467	3.9719	1	--	--	--	22927	11807	13737	16684	20206	18377	8463	5218	30442	5583	10645	29115	16648	4129	7236	19323	164	1680	13260	802	1744	3108	14676	2663	10461	6514	2110	7943	3958	531	8024	7703	6986	7818	7733
POS	P1080	N-Cyclohexanecarbonyltetradecylamine	C21H41NO	370.332	323.319	0.8949	11.6457	1	--	--	--	45013	9645	5740	9801	4429	8036	4348	3219	10890	14224	16217	64205	4662	10762	9113	16200	13310	7541	9274	10176	20714	8516	4995	16019	4161	15055	13022	10660	14578	14002	8586	26059	26493	26130	26469
POS	P1081	N-D-Ribosylpurine;Purine nucleoside;Purine ribonucleoside	C10H12N4O4	329.005	252.086	0.6244	8.0287	1	--	--	C15586		210143	254166	238800	217281	227662	228941	213405	211463	244722	224396	240662	253288	272366	221529	220564	237794	242214	218554	262962	243289	227601	202842	248446	225501	236195	235930	191822	225550	233834	221253	245128	243735	247048	245266
POS	P1082	Lys Asp Tyr Glu Leu	C30H46N6O11	730.337	666.322	0.5807	4.2295	1	--	--	--	264559	1899	146	339	263	836	477	84	1277	6293	308	482	241	326	558	376	3880	209	579	338	1683	2386	3826	11714	225	61670	12404	8378	2264	13595	2284	2006	2057	1962	1980
POS	P1083	n-Decanohydroxamic acid;Decanohydroxamic acid	C10H21NO2	170.154	187.157	0.6416	7.1795	1	2259-85-0	--	C12889		34877	35305	30237	30289	17474	29387	26052	26683	27240	25719	31846	30127	35192	23605	21732	35151	33738	29993	29184	33846	26230	27178	19024	29602	20613	27891	27601	31072	25407	26621	25874	26240	26556	26186
POS	P1084	N-Desalkylbuprenorphine	C25H35NO4	460.269	413.257	0.6458	8.8404	1	78715-23-8	--	--	1430	962	323	405	770	714	634	607	547	530	774	882	910	732	508	684	521	318	858	2564	693	2371	690	752	1003	982	691	601	1218	382	776	10459	11581	11311	11860
POS	P1085	Melissic acid	C30H60O2	497.424	452.459	0.3448	12.4712	1	--	--	--	4215	861762	832182	296911	754449	300241	363426	843358	319865	846651	874903	824304	813953	826694	417149	325680	850483	888200	346688	817593	449967	765137	525660	829396	389841	806602	336471	845440	337903	702302	334948	593356	556083	610221	613774
POS	P1086	-3 Arachidonic Acid-d8	C20H24D8O2	379.244	312.29	0.6435	1.4979	1	--	--	--	96526	62862	35830	23988	62364	1439	110	74070	102645	4442	41957	53190	17406	10422	14765	170	6946	7719	26103	4853	179	63836	57515	141	47064	2029	7115	62113	18040	10197	30723	23111	23965	24790	23921
POS	P1087	Nicardipine	C26H29N3O6	976.444	479.206	0.6109	4.6271	1	--	HMDB0014760	C07264		299869	214967	165057	195983	248030	53295	88538	339035	3223	327832	256173	260920	124279	104456	117099	880	6167	289551	2616	118217	283958	148075	3520	229331	9871	5811	251799	117376	17377	198324	162043	168445	170456	171666
POS	P1088	TG(19:0/22:0/a-15:0)	C59H114O6	870.183	825.208	0.5408	6.7325	1	--	HMDB0063006	--		1132	1606	10918	2183	10359	888	1229	3672	1131	231	2497	765	713	1949	11168	145	143	1216	4100	148	14592	17246	9598	6289	26922	11924	17052	10928	12406	12691	8724	8877	8689	8786
POS	P1089	TG(22:0/a-17:0/20:0)[rac]	C62H120O6	835.051	790.087	0.4195	5.3378	1	--	HMDB0068148	--		9697	5753	18525	9227	26770	15596	5943	6577	22407	1940	17082	3956	5600	9734	28314	3421	2873	1657	4787	584	154	266	815	2000	7984	2543	1153	614	8071	1518	10389	10818	10556	10461
POS	P1090	TG(22:0/12:0/i-22:0)	C59H114O6	491.155	490.147	0.7257	6.5663	1	--	HMDB0068815	--		16372	15249	21907	10675	14685	11737	17246	13845	13099	15584	11926	20448	13279	19642	20508	19126	12818	11687	12699	22220	14557	21415	15370	12024	13497	23165	11273	13922	20286	19646	15749	16340	17061	16201
POS	P1091	TG(21:0/i-24:0/i-18:0)	C66H128O6	632.192	667.205	0.569	12.6542	1	--	HMDB0067384	--		3	6	2	2	3	2	26	3	1	4	8	5	2	3	5	6	2	2	2	2	7	5	3	4	2	3	3	4	1	3	699	677	683	660
POS	P1092	TG(21:0/i-22:0/22:0)	C68H132O6	833.173	788.201	0.6239	6.7824	1	--	HMDB0066497	--		3021	838	7372	1991	6480	917	346	2900	2415	1151	2133	610	1103	5649	10478	1411	2818	1323	3311	2599	15180	10464	6448	6059	29638	11825	16325	5709	12776	12874	8914	8819	8383	8910
POS	P1093	TG(21:0/i-17:0/i-22:0)	C63H122O6	1087.32	543.152	0.3937	13.2049	1	--	HMDB0066957	--		27658	33242	40979	28953	28750	28883	19034	15250	8794	4255	2524	8932	2699	10933	11786	21503	28483	31255	35246	26746	15189	8068	5337	4781	2241	4200	1581	4644	8428	6860	17343	10814	16324	18755
POS	P1094	TG(21:0/i-17:0/i-19:0)	C60H116O6	780.955	666.07	0.3482	5.1032	1	--	HMDB0066606	--		8200	2095	31110	8107	25792	16063	1367	28113	21861	3897	19433	18989	1757	15055	21711	2472	3204	15207	7948	2506	6849	10493	12321	1455	26512	10825	1420	1746	14186	1235	14308	14534	14518	14241
POS	P1095	TG(21:0/i-14:0/10:0)	C48H92O6	310.999	272.036	0.7173	0.7901	1	--	HMDB0064692	--		21708	36397	14831	23399	5357	5023	26295	40291	1592	66771	47819	41187	14507	14453	5886	295	1515	31068	782	25537	3816	12461	19180	9401	3039	6875	11987	13730	2407	17635	16375	15944	16444	16047
POS	P1096	TG(21:0/i-12:0/16:0)	C52H100O6	843.123	804.157	0.5437	5.8763	1	--	HMDB0065039	--		140	585	17638	1121	15757	12600	427	961	14841	212	1782	1338	2074	2095	23251	2378	1945	1904	6680	1934	1415	3761	20551	1582	24034	10369	3240	1335	14020	2531	5287	5784	5632	5907
POS	P1097	TG(21:0/a-21:0/17:0)[rac]	C62H120O6	987.161	482.088	0.7506	4.5412	1	--	HMDB0067378	--		217437	159343	240457	301734	162179	41782	33003	607971	3292	228378	176448	259746	85156	144162	85108	928	7379	158214	3647	92469	159287	329320	7846	209794	15636	4787	281742	227956	802	110070	155503	156731	151098	155983
POS	P1098	TG(21:0/a-15:0/15:0)[rac]	C54H104O6	650.254	586.238	0.6363	11.2683	1	--	HMDB0065810	--		491976	63489	100717	92711	51842	284760	113859	57094	41563	56554	453596	226653	625442	255705	429336	217893	118864	444487	133829	34769	33663	74948	81374	227231	99937	75855	258661	160835	186164	201625	243945	198251	187064	252228
POS	P1099	TG(21:0/22:0/i-20:0)	C66H128O6	1002.29	492.127	0.61	13.2132	1	--	HMDB0066838	--		3352	2415	42833	184897	261886	183125	59991	28909	14003	11561	1040	644	405	1052	938	878	1315	1071	426	1010	235	1473	364	177	27438	320	465	803	937	283	1744	2155	1883	2078
POS	P1100	TG(21:0/15:0/i-14:0)	C53H102O6	338.051	320.017	0.6294	1.2818	1	--	HMDB0064901	--		27939	23988	37248	16572	24709	15333	15460	81702	13027	15339	9384	18667	6577	14837	29646	3561	4403	34514	7611	6913	12175	36860	16760	7463	23280	11984	12519	9964	11669	11382	22989	25862	24794	24458
POS	P1101	TG(21:0/13:0/i-14:0)	C51H98O6	633.15	591.116	0.6492	12.6834	1	--	HMDB0064895	--		12	6	2	3	5	5	7	3	3	7	14	4	3	4	13	6	5	3	6	4	15	5	10	10	4	12	4	4	5	12	816	817	810	815
POS	P1102	TG(21:0/13:0/13:0)	C50H96O6	577.037	510.083	0.6485	5.0381	1	--	HMDB0065436	--		7836	3940	27290	9175	14274	11311	4083	5223	25485	5861	11026	4093	10356	4508	32208	3191	3928	4735	8294	333	2144	10169	12495	3244	25544	9501	6353	11362	21337	3043	12397	12179	11788	12455
POS	P1103	TG(20:0/i-22:0/i-18:0)	C63H122O6	855.121	788.162	0.4703	5.8428	1	--	HMDB0065066	--		8559	10760	31940	13830	36701	25561	3949	9436	73037	10225	9746	6735	3037	11965	29789	5695	2563	2144	19010	1198	6136	730	1077	718	274	1260	7308	190	248	3697	14031	13761	13909	14090
POS	P1104	TG(20:0/i-21:0/14:0)	C58H112O6	760.221	696.205	0.8744	11.6592	1	--	HMDB0064702	--		317591	1525209	322281	353151	357373	775356	1338640	589105	387183	520539	190969	297546	141295	192977	837164	151237	228156	153499	376605	272013	319662	280894	267032	213949	142561	137227	222795	161412	116349	736990	362363	339990	365451	319887
POS	P1105	TG(20:0/i-20:0/i-20:0)	C63H122O6	429.118	428.111	0.9846	8.385	1	--	HMDB0065600	--		57189	61495	63818	57623	60934	67725	51317	61561	68820	50419	53054	59174	69631	58372	63582	65926	66773	61467	59541	58504	60533	59156	62721	54440	62465	62513	56669	60304	63633	66748	40434	40076	40299	39992
POS	P1106	TG(20:0/i-13:0/i-18:0)	C54H104O6	987.304	482.158	0.6179	4.5429	1	--	HMDB0064182	--		396731	322144	374891	484758	333298	172399	117430	1004043	6526	426229	570176	489310	146786	218987	171964	3739	10977	531629	7820	159640	425515	538536	10802	376137	29850	11769	499891	393547	2470	393911	262008	253207	271785	268725
POS	P1107	TG(20:0/i-12:0/i-24:0)	C59H114O6	857.272	428.132	0.6258	4.9967	1	--	HMDB0063760	--		46476	13880	59716	52915	67155	34159	29629	55710	43277	34024	46177	54682	11190	43547	49207	6071	10806	23351	15537	9828	18202	36408	36474	23765	99085	20124	38799	27629	12827	31357	42072	42295	39976	40853
POS	P1108	TG(20:0/a-17:0/21:0)	C61H118O6	464.869	350.01	0.1192	4.5233	1	--	HMDB0063424	--		769	141	4005	1478	1050	1868	334	2373	205	1946	2843	288	102	1397	720	137	1852	677	225	80	1494	10413	2066	17577	10858	899	1739	19205	247	21457	2610	2570	2589	2373
POS	P1109	TG(20:0/a-15:0/a-15:0)	C53H102O6	740.029	625.155	0.6217	4.8943	1	--	HMDB0063380	--		7075	4128	48835	11065	32765	26238	1060	15577	28463	3467	30771	13360	9945	23062	31343	6582	1757	10245	16790	2559	633	3925	22229	2212	72829	26337	2456	5781	35495	2776	19870	19598	20270	20206
POS	P1110	TG(20:0/a-15:0/19:0)	C57H110O6	505.16	487.126	0.6438	4.1019	1	--	HMDB0064097	--		5638	2488	22145	2272	8323	4515	892	2761	3363	748	9520	5607	1274	11487	12186	2180	741	1972	208	544	2451	7982	14332	2635	16922	1415	1249	2431	633	811	4595	5148	5019	5296
POS	P1111	TG(20:0/a-13:0/i-18:0)	C54H104O6	834.239	816.205	0.8998	11.6602	1	--	HMDB0064190	--		550237	1281692	1929819	194838	292929	302950	407132	309112	165457	40740	231670	313502	246543	372605	116343	299873	329381	114214	701872	198035	559641	104248	172478	1095504	186737	155266	260018	93151	110525	96040	258726	245788	246575	267089
POS	P1112	TG(20:0/21:0/10:0)	C54H104O6	816.214	752.18	0.2086	13.0262	1	--	HMDB0065580	--		105113	156186	152285	26589	28779	29122	107810	35695	85555	53481	135716	66731	50854	49409	48499	59166	56349	60018	66517	65662	126886	53856	41891	42197	42341	34984	33367	37217	39792	40497	56241	54119	54152	51663
POS	P1113	TG(20:0/17:0/i-16:0)	C56H108O6	637.124	318.059	0.6263	4.8437	1	--	HMDB0063587	--		3504	7428	65925	18761	38249	28035	2475	5936	24011	25604	17995	12820	1657	15771	45307	1805	151	2720	3646	836	4998	26299	41935	23518	126437	87540	54105	41377	120876	26894	26089	26368	26442	25415
POS	P1114	TG(20:0/10:0/17:0)	C50H96O6	1090.32	1048.29	0.4604	13.1976	1	--	HMDB0063937	--		8647	8746	11093	10350	8979	6881	3710	3790	2972	3319	638	756	992	2117	2053	4397	8605	10230	9735	9315	3272	2301	1010	1097	1218	581	644	917	2842	2820	4790	3309	4718	5229
POS	P1115	TG(19:0/i-20:0/20:0)	C62H120O6	667.037	322.024	0.5785	5.0141	1	--	HMDB0063395	--		15544	15903	14477	16686	17851	6844	12488	13395	18284	10530	8005	6947	4392	4572	16459	1201	1083	1200	1774	1589	2963	2339	9698	4859	40495	3812	10717	12098	15586	6938	11593	11061	11539	11759
POS	P1116	TG(22:0/i-19:0/i-21:0)	C65H126O6	834.048	408.015	0.2523	5.3378	1	--	HMDB0068888	--		68588	39502	119488	57360	147342	75054	41454	47114	104252	29532	86349	23302	39951	50080	162113	25151	21344	16763	23625	14654	22978	150	10802	15674	70861	18505	15200	24167	56061	3952	61418	60472	61975	61496
POS	P1117	TG(22:0/i-19:0/i-22:0)	C66H128O6	605.059	490.184	0.6344	4.6531	1	--	HMDB0068568	--		90541	57165	195807	74768	109161	61060	52963	59800	13531	60517	111749	45968	90524	69275	137544	17485	24383	37893	2687	25184	26920	95944	71171	61731	73585	20563	76419	111377	4867	58102	58234	55824	58045	50622
POS	P1118	TG(22:6(4Z,7Z,10Z,13Z,16Z,19Z)/22:6(4Z,7Z,10Z,13Z,16Z,19Z)/22:6(4Z,7Z,10Z,13Z,16Z,19Z))	C69H98O6	1086.76	1022.74	0.4121	5.2288	1	--	HMDB0010562	--		2446	365	59366	1265	59910	16195	1874	1630	53289	8371	11896	2842	2082	205	49095	3450	1073	5979	36583	542	128669	120196	83677	1166	271931	216740	138206	142255	229127	53460	73433	73387	73232	73361
POS	P1119	TG(i-20:0/a-25:0/18:0)[rac]	C66H128O6	672.993	558.104	0.243	4.3825	1	--	HMDB0066160	--		16950	9158	22270	29293	19985	10443	7260	22327	7304	12034	19180	11557	6000	6255	20380	494	1715	9960	772	3028	3167	1717	6467	8287	24195	3763	8677	6224	1645	13044	11155	11422	11494	11374
POS	P1120	TG(i-24:0/i-17:0/15:0)	C59H114O6	596.947	482.07	0.5309	3.9695	1	--	HMDB0069780	--		11792	7062	20817	19508	15535	7526	2806	22453	3060	9157	23563	16179	2505	8233	15829	553	346	11460	1355	2057	3225	10627	1812	9379	4830	1382	5698	4880	628	8411	9685	9382	9407	9171
POS	P1121	TG(i-24:0/i-14:0/20:0)	C61H118O6	626.039	562.027	0.516	5.3367	1	--	HMDB0069797	--		24057	12735	30854	17594	45084	20059	14325	13195	25751	9952	25365	3651	12377	15857	44667	5772	7864	7192	6308	3207	5461	510	1066	2873	9147	2132	1204	2965	12763	1221	18239	18563	18661	17918
POS	P1122	TG(i-22:0/i-24:0/a-13:0)[rac]	C62H120O6	727.01	612.133	0.5366	4.3857	1	--	HMDB0069139	--		26952	14695	30933	36269	32945	16789	12574	39304	5850	19115	25414	22259	11346	8538	24522	431	1857	12789	563	5728	3382	4598	6219	11829	33347	1777	11478	10006	1365	16669	13920	13782	13688	13996
POS	P1123	TG(i-21:0/i-17:0/i-19:0)	C60H116O6	867.019	414.026	0.4968	4.6629	1	--	HMDB0067066	--		45743	34359	54363	54943	43459	15193	12373	102291	12881	55483	79466	44031	26827	31584	20484	295	998	52024	8118	18037	31336	33565	1254	40624	1979	337	58117	40952	5375	37706	36942	37318	38545	38722
POS	P1124	TG(i-21:0/i-16:0/12:0)	C52H100O6	483.144	518.158	0.6444	7.9507	1	--	HMDB0064646	--		2743	2105	929	1271	3074	2076	10620	1518	5235	9633	4849	4077	14743	1987	5170	5393	5607	5204	12731	8821	759	569	1328	743	85	111	5271	950	1556	955	8277	8356	8287	8173
POS	P1125	TG(i-21:0/a-15:0/10:0)[rac]	C49H94O6	778.402	380.183	0.6247	5.1044	1	--	HMDB0064789	--		29728	17832	93178	28132	64705	32634	8481	28092	73127	25824	44714	24359	35179	30634	128879	3184	5442	18456	17776	6396	9965	42742	39498	21675	59429	12311	29890	35830	32809	20850	41905	41067	42637	42777
POS	P1126	TG(i-21:0/22:0/a-17:0)[rac]	C63H122O6	617.175	575.142	0.6193	12.6875	1	--	HMDB0066994	--		7	3	7	11	20	8	3	17	17	10	6	4	7	3	7	9	11	15	17	10	13	9	3	7	11	25	60	47	16	11	406	400	407	376
POS	P1127	TG(i-21:0/16:0/20:0)	C60H116O6	757.065	690.11	0.5737	5.0397	1	--	HMDB0065222	--		82929	56137	280621	79942	164609	106291	49252	70780	263397	61701	134332	56836	108193	83826	298383	41690	32822	46257	79369	29360	24065	80242	134376	76205	262956	84624	92295	160938	194872	47521	121003	120871	120908	121245
POS	P1128	TG(i-21:0/15:0/8:0)	C47H90O6	772.237	754.211	0.6361	13.1969	1	--	HMDB0065032	--		17965	19559	18168	18196	16804	17117	20010	19221	18581	17925	9557	9425	7241	4646	8550	9151	9813	10612	10486	11972	12338	13070	11156	10194	6774	4041	2349	2181	3788	3694	13683	13542	13378	12630
POS	P1129	TG(i-20:0/i-18:0/i-22:0)	C63H122O6	997.309	498.153	0.5548	11.7372	1	--	HMDB0064136	--		216975	103253	99444	94308	104936	191280	131414	90060	86473	83796	63622	51335	46247	42693	37699	36242	34888	33303	30414	28853	25602	26831	24186	30592	31664	33037	30370	29793	34954	41735	53781	54779	50105	54793
POS	P1130	TG(i-20:0/i-15:0/i-24:0)	C62H120O6	720.142	656.122	0.7652	4.2976	1	--	HMDB0063504	--		51339	38432	74612	68021	73450	29745	17280	113394	20416	38225	107934	62508	20102	40465	41540	1145	2779	53651	2198	4755	18757	36261	7435	46114	37288	4653	22273	36210	1741	31759	34884	38117	36976	36989
POS	P1131	TG(i-20:0/i-15:0/i-17:0)	C55H106O6	805.18	782.191	0.6491	13.2049	1	--	HMDB0063621	--		6008	7154	8289	8317	8870	7799	7835	7277	9127	6662	11256	8898	7141	7866	11874	5353	11741	6640	6777	7802	7145	7960	9007	5610	6300	7059	7872	6034	6222	6615	9242	9367	8687	9290
POS	P1132	TG(i-20:0/a-21:0/a-17:0)[rac]	C61H118O6	815.163	770.191	0.6163	6.8117	1	--	HMDB0065232	--		3099	592	8341	2304	5470	1683	119	4332	2786	2043	3442	1512	383	3589	10918	1268	407	825	1502	716	11878	9914	6781	4048	23329	8810	13475	6548	13550	9306	5554	5387	5360	5246
POS	P1133	TG(a-21:0/10:0/a-17:0)[rac]	C51H98O6	643.212	604.249	0.6248	6.8304	1	--	HMDB0065817	--		15268	14791	12750	12453	16317	8701	14671	10718	14806	13140	8724	5552	4173	10852	12615	2836	3746	5717	5825	7134	5435	4291	3899	4793	228	149	4419	139	166	3302	6668	6773	6966	6966
POS	P1134	TG(i-20:0/22:0/19:0)	C64H124O6	357.069	290.115	0.6256	12.6546	1	--	HMDB0066034	--		829	604	699	1180	1423	1288	609	385	398	308	735	617	554	588	699	579	750	764	912	1022	607	430	541	458	481	822	694	799	1095	411	4186	3963	4194	4212
POS	P1135	TG(i-20:0/19:0/20:0)	C62H120O6	594.158	530.142	0.6468	12.7004	1	--	HMDB0064265	--		3836	4581	5120	7842	12417	9319	4554	3252	3405	4923	5319	4278	2964	3753	5495	5652	7092	8292	8355	8777	4973	3896	4043	3844	4310	6338	12266	12469	4704	4355	25553	25046	25620	25448
POS	P1136	TG(i-20:0/15:0/i-21:0)	C59H114O6	486.999	232.004	0.5674	4.2738	1	--	HMDB0063431	--		3157	5755	26874	14122	20587	18133	2509	15296	13664	3138	16635	4140	4281	10750	30798	2762	2268	3402	1874	1751	1790	1491	19886	4409	29824	12249	5655	9040	14854	9043	10895	10806	11146	10748
POS	P1137	TG(i-20:0/12:0/21:0)	C56H108O6	340.048	357.06	0.3426	0.7915	1	--	HMDB0063004	--		25887	27743	24013	21188	19807	14141	15534	36502	9198	17857	19969	32920	11963	26521	11133	5912	6753	20669	9083	13295	6498	20346	15813	8890	24279	7332	6258	10620	8044	7458	18470	20120	19691	19811
POS	P1138	TG(i-19:0/i-21:0/21:0)	C64H124O6	1059.29	518.148	0.5515	13.2049	1	--	HMDB0063885	--		45623	46711	44303	46677	41197	38351	47630	60543	59552	60236	43491	38925	43251	39473	41715	40981	41695	43076	40760	44392	47082	51255	58904	54467	50111	51764	41632	41684	45473	48962	46323	46302	45886	46498
POS	P1139	TG(i-19:0/a-21:0/14:0)	C57H110O6	1089.32	544.158	0.5886	13.1987	1	--	HMDB0064260	--		15952	20642	21403	20358	14561	14199	11833	7453	4417	5285	1206	790	1144	3331	4481	10067	16675	19349	18328	18195	7780	4127	3392	1836	1753	1379	1466	2040	3367	5340	8329	4810	8305	9122
POS	P1140	TG(a-21:0/i-22:0/20:0)[rac]	C66H128O6	866.269	424.116	0.5465	4.6615	1	--	HMDB0067216	--		192715	143609	230824	268509	208353	85940	73858	404251	1942	218406	327156	185551	97524	136577	84297	1741	18578	222912	32967	89788	146971	152334	4659	194455	6497	2623	226512	162379	473	196454	148480	150916	150586	153710
POS	P1141	TG(a-21:0/i-19:0/i-22:0)[rac]	C65H126O6	698.074	340.025	0.3018	5.2054	1	--	HMDB0067243	--		364	1442	65571	5488	27500	10315	502	865	14129	5084	2986	386	981	2905	35817	830	358	3178	337	5602	5650	31948	38295	1028	41426	8030	8607	1017	29711	30321	3613	4009	3092	3613
POS	P1142	TG(a-21:0/i-16:0/10:0)[rac]	C50H96O6	344.059	280.043	0.6272	1.2417	1	--	HMDB0065752	--		8476	4705	11128	5019	8993	2203	4295	13797	2610	10471	19545	10331	2828	4560	8138	2945	734	11152	285	3372	3244	3836	14390	2986	4790	3508	9392	1441	1292	6479	5998	6254	6189	5959
POS	P1143	TG(a-21:0/i-15:0/a-15:0)[rac]	C54H104O6	464.132	400.116	0.6485	11.7504	1	--	HMDB0065496	--		587	562	314	801	813	314	432	819	706	577	734	479	348	359	230	275	618	558	285	501	471	494	462	418	713	528	626	738	737	342	4217	4228	4239	4232
POS	P1144	TG(a-21:0/22:0/a-17:0)[rac]	C63H122O6	541.121	540.111	0.5511	13.18	1	--	HMDB0067113	--		4510	8966	12964	34909	87767	122141	19661	14060	10408	9887	13786	16128	14158	55919	8034	4531	2903	4919	2614	6410	3934	5261	11043	73268	10997	5409	3305	5850	5665	5487	9878	11172	8785	8167
POS	P1145	TG(a-21:0/14:0/a-17:0)[rac]	C55H106O6	964.252	900.232	0.5446	12.9806	1	--	HMDB0065034	--		7419	7890	71287	444184	856738	746904	43032	50748	18740	12750	9784	7401	8832	7294	10750	9170	7736	8885	7442	6917	7707	5585	5397	5042	6480	4520	6860	6753	4255	6044	7610	7222	7829	6777
POS	P1146	TG(19:0/a-25:0/16:0)	C63H122O6	543.049	476.096	0.6419	4.3399	1	--	HMDB0063169	--		7515	4706	18474	9329	7394	2040	1126	31427	6841	2931	11327	6374	923	6940	2670	105	477	12472	2066	897	31378	26687	651	3996	711	609	9551	11261	5819	15548	10482	10428	10132	10452
POS	P1147	TG(18:0/18:0/20:0)	C59H114O6	307.112	306.104	0.6331	5.8363	1	--	HMDB0005394	--		38555	33158	41109	31057	46382	40415	33889	47368	27026	40303	38277	25896	11382	38262	43438	11630	4285	30399	16607	7608	666	382	11485	715	15296	281	10987	443	8530	365	22578	23611	23154	23385
POS	P1148	Nickel	Ni	58.9428	57.9353	0.6386	13.2835	1	--	HMDB0002457	C19609		17842	34529	21290	22427	19872	21565	16614	20490	20856	19367	18429	19414	19065	19887	16520	18015	16179	16417	16303	14958	15299	19158	15723	19720	15450	18551	20568	14686	18760	17731	20826	21152	20973	20516
POS	P1149	TG(16:0/16:0/20:1(11Z))	C55H104O6	354.237	309.267	0.599	5.4682	1	--	HMDB0005361	--		430	11422	42385	565	443	5921	3791	24308	360	5302	23301	716	1281	6702	13215	281	200	19797	5206	471	7829	76904	39904	17472	598	3011	16761	24921	1169	12971	12515	13108	13718	13180
POS	P1150	Sulfoacetaldehyde;2-Sulfoacetaldehyde	C2H4O4S	162.945	123.983	0.5431	13.2881	1	32797-12-9	--	C00593		51540	49350	44450	44638	44882	41822	46830	42489	44310	47411	46446	42025	51756	50330	56830	61945	56227	68269	51589	50693	57881	57767	47388	39416	58219	69219	74152	48347	60589	52219	51371	50011	51549	51069
POS	P1151	Sulcatone	C8H14O	109.101	126.105	0.6493	5.3575	1	--	HMDB0035915	C07287		199028	174015	88302	127960	147657	156477	150215	127135	107515	124994	142708	102771	170462	131830	165370	126177	133404	122325	114997	187271	111579	114330	122042	125417	43855	49033	134111	128825	40967	60661	92694	93969	92990	93493
POS	P1152	Succinyl-CoA	C25H40N7O19P3S	934.081	867.131	0.5428	5.104	1	--	HMDB0001022	--		10389	7320	36575	8213	25023	16450	5609	12629	34159	7845	20869	9374	17560	7508	47522	2656	2997	5666	7170	2307	4499	18014	11227	8242	24566	5049	10179	16544	12887	4861	17002	16918	16966	16559
POS	P1153	Succimer	C4H6O4S2	258.887	181.971	0.459	13.6453	1	--	HMDB0014706	--		752968	729988	701924	726623	724229	680626	756635	687430	237472	699816	698594	559229	715364	657450	709416	691816	660687	694447	671122	713027	637123	690024	706320	650599	703546	692088	617096	663604	658627	686272	587679	606036	592452	594237
POS	P1154	Strigolactone ABC-rings	C14H18O3	235.133	234.126	0.6497	8.4848	1	--	--	C18036		20415	19620	18416	18849	18854	18886	15051	18732	20288	17775	21935	17217	20827	18362	19136	17336	18260	21164	20693	18180	18010	17724	19245	20874	13585	16298	16121	19125	20255	17379	15472	14889	14796	15610
POS	P1155	Stigmastane	C29H52	801.811	400.407	0.3522	6.5165	1	--	--	C19666		49075	14867	6159	22506	16540	10882	6256	19912	8122	43495	15860	50985	47973	7711	16820	13150	9706	21816	20014	7142	1034	2052	2804	1078	2463	277	557	3256	1355	238	5818	6168	6469	6189
POS	P1156	STIGMASTA-4,22-DIEN-3-ONE	C29H46O	477.309	410.355	0.5815	4.7681	1	20817-72-5	--	--	44200	6676	5482	2591	5517	3772	4404	7566	2642	7409	4577	8496	16229	3885	6871	4883	6553	3758	2895	4588	4860	3193	1406	3778	2178	2158	3610	5115	2056	3569	2495	7101	7103	6891	7217
POS	P1157	Sterculic acid	C19H34O2	606.549	294.256	0.5092	5.1465	1	738-87-4	--	C08366		4905	2045	14857	3369	10931	6966	1726	2896	6166	1098	5539	1066	3417	3670	11181	1677	1326	949	865	853	1750	112	1497	480	9565	4051	2609	847	8024	314	6546	6792	6712	6824
POS	P1158	Stellettamide A	C26H45N2O	424.344	401.353	0.5734	10.4049	1	129744-24-7	--	C16893		53275	26580	143209	108093	4903	266088	2026535	146758	235382	134581	136770	117130	4846	112163	63570	330856	340444	18084	185296	226537	263035	159152	204449	236676	183894	215788	198266	187066	239661	211122	182786	173965	179809	171151
POS	P1159	Stearyltrimethylammonium chloride;1-Octadecanaminium, N,N,N-trimethyl-, chloride	C21H46N.Cl	348.337	347.332	0.5261	7.5913	1	112-03-8	--	C18371		257	174	245	277	232	201	99	221	138	229	266	207	323	425	211	215	364	340	264	183	470	176	172	354	203	205	331	631	312	424	2141	2157	2137	2103
POS	P1160	Stearoylethanolamide	C20H41NO2	672.658	327.314	0.5185	4.3895	1	111-57-9	HMDB0013078	--	3720	35724	20098	46980	48061	40946	20917	18627	41391	10179	24634	42189	21742	15265	16380	36874	879	3183	17990	2083	2989	5036	5182	13870	17305	40834	6505	17468	18638	5246	22980	19952	19556	19884	20319
POS	P1161	Stearic Acid ethyl ester	C20H40O2	354.337	312.303	0.8899	12.4236	1	111-61-5	--	--	45003	236530	104533	236929	102191	81658	124615	66835	178249	226464	73000	416925	64839	70471	77430	101298	115161	94389	158407	46856	61612	149662	158861	106823	95723	23660	93089	241040	74306	101382	104391	86701	85682	83989	86432
POS	P1162	Stearic acid	C18H36O2	285.291	284.272	0.1435	6.6981	1	57-11-4	HMDB0000827	C01530	189	9388	7505	7717	9645	9700	8576	13066	12632	9607	10775	10311	7204	13009	9221	11244	10845	13995	8043	11127	10853	13462	13131	13847	8977	8900	9101	11928	9924	12685	11096	11819	12285	11857	11855
POS	P1163	Stearaldehyde	C18H36O	286.31	268.277	0.6363	7.5717	1	--	HMDB0002384	C01838		14309	11993	10002	13704	12830	10947	10729	12233	10712	12504	14774	12351	12284	12503	12479	10759	9968	12627	13147	12853	14690	11831	12319	13142	10329	11286	11564	17933	12332	12319	18313	18508	18492	18479
POS	P1164	Squalamine	C34H65N3O5S	645.497	627.465	0.6036	11.2521	1	148717-90-2	--	C16841		327712	228558	214529	232942	233550	275198	159704	203738	247444	250723	276128	117464	225330	247624	281621	217400	257966	230374	164703	271367	245076	157910	140441	153581	158615	274816	278812	270155	255257	290965	247212	242022	246663	247565
POS	P1165	Sporidesmin J	C17H18ClN3O6S2	535.949	459.033	0.4874	4.9714	1	69799-25-3	--	C16768		6002	3723	14212	3695	9376	5883	4337	4531	14296	3580	10856	3806	8210	5693	17462	1075	2066	3161	2104	2363	1706	10306	6729	6196	11113	4570	6388	8098	13440	2335	7997	7878	7839	8033
POS	P1166	Spirolaurenone	C15H23BrO	635.15	298.093	0.6498	12.6709	1	30925-25-8	--	C17114		2	2	1	4	1	14	16	1	1	1	1	1	8	1	4	1	10	10	1	17	2	1	10	1	17	2	1	1	1	35	309	312	307	311
POS	P1167	Spirilloxanthin;Rhodoviolascin	C42H60O2	614.484	596.459	0.7293	11.8174	1	34255-08-8	--	C15881		1677285	1670748	1658862	1729204	1726044	1770210	1745138	1754532	1701515	1729433	1855624	1781575	1798691	1793640	1732873	1781492	1806963	1769566	1792005	1757515	1892678	1779879	1724254	1857865	1879217	1841408	1821847	1813013	1806104	1857749	1775227	1791022	1806291	1786442
POS	P1168	Spiramycin III	C46H78N2O15	899.548	898.54	0.6318	13.1218	1	24916-52-7	--	C18844		88845	94752	57442	50301	71397	74421	40129	38046	52509	33888	32018	36306	62059	44368	68453	70830	69515	47785	52031	52844	39482	46780	33975	23255	27653	26172	25632	22581	20153	20984	44682	41197	40830	32463
POS	P1169	Spinosyn B	C40H63NO10	794.363	717.445	0.5976	13.1726	1	--	--	C11055		10012	10880	9190	13011	10884	10978	11333	12406	10722	13482	8729	9674	11369	12476	11197	12434	11315	13013	12028	10386	11935	11164	12580	11028	12976	11609	12891	11988	9950	12211	11969	12898	12685	12606
POS	P1170	Sphinganine	C18H39NO2	302.305	301.298	0.6431	8.1318	1	764-22-7	HMDB0000269	C00836	395	6652	6117	15061	9078	14407	3959	6321	10552	5926	10283	9435	8410	6922	7326	4975	3137	7051	8901	7739	9101	6407	4535	4263	5799	15883	6219	4590	8585	4745	5161	25589	25400	25500	25865
POS	P1171	Solanidine	C27H43NO	380.337	397.334	0.5577	11.4354	1	--	HMDB0003236	C06543		344008	506341	971448	1375548	617113	480364	1386333	1002303	965726	830048	1414615	1377025	490689	832197	1330360	922119	412792	499374	496706	462914	936727	569663	453544	877570	476976	1030092	1439545	388546	1331381	937994	762780	727557	731625	710493
POS	P1172	Sodium thiosalicylate;2-Mercapto-benzoic acid, monosodium salt	C7H5O2S.Na	218.024	175.991	0.5954	13.754	1	134-23-6	--	C08171		518300	573039	558651	559995	556176	222533	560602	549259	547543	531201	161516	523319	492166	502789	508015	466060	555873	530092	535131	550093	493644	487112	549952	544936	548043	500080	544282	215241	521705	219580	544842	539114	544500	538331
POS	P1173	Sodium molybdate;Sodium molybdate(VI)	Na2MoO4	438.725	207.865	0.3023	2.4	1	7631-95-0	--	C15455		162	169	3453	2024	1632	900	63	128	2758	155	2587	136	143	2460	3574	183	8713	304	788	74	2691	13444	34340	25621	92147	46942	7879	5855	24025	4728	5618	5621	5604	5548
POS	P1174	Sodium lauryl sulfate	C12H25NaO4S	271.134	288.137	0.6449	1.1596	1	151-21-3	--	C11166	58284	15388	18335	7675	16128	1329	325	4197	23604	1470	14151	10677	8546	523	10670	656	1266	196	8783	233	4320	6325	9538	1828	14937	1973	413	8390	2341	177	15244	9985	9996	10153	10162
POS	P1175	Sodium iodate	NaIO3	396.765	197.879	0.5977	0.8558	1	7681-55-2	--	C18366		2852	1923	31867	340	48785	45938	2391	1374	19688	1758	8228	5850	5794	28185	57990	25107	15465	2685	52290	4653	25759	22709	47715	2643	27851	58545	20584	21489	72416	48069	24031	24110	24503	24271
POS	P1176	Sodium fluoride	NaF	80.9477	41.9882	0.4363	1.3095	1	7681-49-4	--	C08142		66630	66496	165884	43942	281251	267863	59230	56251	364081	59726	148381	114845	67035	149102	270301	252534	108209	48509	189821	103503	232537	261903	172336	74643	215751	216051	216750	116814	262288	188375	169275	167520	162861	165513
POS	P1177	Sulfur dioxide	O2S	127.979	63.9619	0.5736	13.666	1	--	HMDB0034834	C09306		762624	622906	635358	660770	63730	643283	660086	677994	602757	736367	633938	640225	673654	693464	655206	690620	720542	745983	86969	738777	630420	622300	667247	652367	653464	707078	664165	634252	592650	685518	649066	643483	646669	653530
POS	P1178	Sultamicillin tosilate;Sultamicillin tosylate	C25H30N4O9S2.C7H8O3S	784.207	766.165	0.392	4.6088	1	83105-70-8	--	C13129		7644	3584	17807	11571	15443	7725	3817	5927	17985	3548	15136	2804	4030	6556	23927	1579	944	2393	5121	1279	658	737	2199	2380	18822	3134	4503	6876	5529	3609	8185	8076	8196	8135
POS	P1179	Tacrolimus	C44H69NO12	870.432	803.482	0.5512	6.7325	1	--	HMDB0015002	--		234	256	4539	129	3096	387	315	568	549	810	553	232	186	366	3350	712	175	224	738	132	7683	8741	3723	2958	13112	5313	8531	4343	4766	5937	3592	3577	3425	3637
POS	P1180	tert-Amyl alcohol;2-Methyl-2-butanol;TAA	C5H12O	111.078	88.0888	0.6165	0.7241	1	75-85-4	HMDB33772	C21401		41651	48140	50240	41923	53794	58019	48282	44298	52643	42788	47303	50185	65491	51304	53049	67146	68495	36711	59490	56770	56172	42963	52684	47333	39157	60027	50068	49833	52205	44531	51297	52841	53231	52555
POS	P1181	Tetrathionate;Tetrathionic acid	H2S4O6	289.89	225.873	0.6025	13.2882	1	13760-29-7	--	C02084		43901	42216	47092	45171	34470	43865	41383	41403	43887	35348	33177	18346	27252	26077	28882	35934	28392	28769	26737	34874	29664	24693	23266	22159	16282	21385	25333	19978	21503	21862	36839	35009	37217	34370
POS	P1182	Tetraprenyl-beta-curcumene	C35H56	975.872	476.438	0.4677	4.6348	1	--	--	C20276		189229	159036	302456	247282	305097	60310	113054	688074	4489	340914	551748	209829	77835	108107	118386	1419	16856	378439	2980	136449	307425	322166	8632	268441	16283	6465	386183	270131	2439	223722	179436	184540	190775	187932
POS	P1183	tetranor-PGDM-d6	C16H18D6O7	398.206	334.19	0.6363	8.3497	1	--	--	--	96413	25	26	31	28	23	18	24	24	34	43	22	21	38	23	17	21	17	30	73	20	38	15	45	40	40	37	32	27	7	14	689	689	683	685
POS	P1184	Tetramethylsilane	C4H12Si	106.112	88.0708	0.2606	0.7597	1	--	HMDB0094690	--		62234	34767	48835	33368	58130	55903	41453	28955	49274	31168	28142	25141	12931	28565	31783	26923	26255	24859	42180	15620	45011	22843	59865	28025	86914	52764	35308	15842	76873	19842	40071	40776	41629	40561
POS	P1185	Tetrahydrocortisone;Urocortisone	C21H32O5	382.259	364.225	0.899	6.1842	1	53-05-4	HMDB00903	C05470		149670	108742	2158	187065	41390	8968	90821	215456	226	114558	136595	60180	24808	82365	25275	7356	3746	121435	250	39135	125533	105455	2145	43465	29613	542	69580	77121	1418	41840	81911	82139	82294	82101
POS	P1186	Tetraethylammonium cation	C8H20N	131.162	130.16	0.3674	4.4727	1	66-40-0	--	C07512		8844	21758	4858	107942	38866	5301	27395	65373	31046	8595	10748	7721	6242	3525	4989	7568	35628	8783	4975	5358	2945	5051	8375	6109	4591	2967	11398	5695	5674	5199	19363	19334	19394	19268
POS	P1187	Tetradecylamine	C14H31N	214.253	213.246	0.6499	7.1484	1	2016-42-4	--	--	3313	34063	38683	37762	30251	31248	34682	38200	37614	35019	27613	27433	32658	42842	32372	26400	48606	40725	32384	34454	40584	25900	27936	36406	29098	27718	30063	30543	34878	29968	32075	34481	33812	33566	32561
POS	P1188	Tetradecanoyl-CoA	C35H62N7O17P3S	1000.29	977.314	0.315	11.6602	1	--	HMDB0001521	--		2720853	2408941	1781404	3278289	4020522	4782948	16690429	3035411	229669	73017	15505	282878	27464	8140	26481	16818	22099	9582	25956	15767	15512	13432	17519	19463	10581	6562	7718	7615	10212	39862	7643	8967	10229	9827
POS	P1189	Tetrachlorosalicylanilide	C13H7Cl4NO2	313.906	348.923	0.4582	13.8364	1	2018517	--	C11274		20300	18443	3268	16958	19698	14395	13797	14394	13586	9686	23143	17375	15132	12994	16903	31022	11812	22945	11632	12052	19024	6058	9915	17259	9192	24628	19039	13436	10690	20109	22126	20603	21394	18860
POS	P1190	Tetracenomycin A2	C23H18O8	883.162	422.1	0.5946	6.7325	1	82277-62-1	--	C12371		1065	311	5656	1111	3438	265	466	1457	320	313	759	519	161	837	5974	745	198	955	745	184	7404	9581	3911	2994	14130	6236	10374	5379	6194	7621	4380	4620	4461	4246
POS	P1191	Tetrabutylammonium	C16H36N	243.288	242.285	0.3716	13.0887	1	32503-27-8	--	--	85164	83629	77945	66498	277047	71327	74954	227305	178092	69295	207453	60902	76361	61415	144663	60500	124928	65450	73590	60282	62348	194984	58793	61474	68548	63165	55866	83816	74353	235755	52434	69271	68151	69631	69870
POS	P1192	Testosterone enanthate	C26H40O3	383.299	400.298	0.389	7.1829	1	--	HMDB0005814	C08157		15450	2884	5514	10871	4588	2914	8684	478	294	1684	599	153	563	6570	1986	2652	1255	171	242	291	16038	2719	4917	13709	9628	3739	13116	4283	566	799	6843	6804	6875	6858
POS	P1193	Terpineol	C10H18O	172.17	154.136	0.649	7.6787	1	98555	--	C16772		557546	590171	537699	531659	543125	569954	537632	567575	554123	534035	576091	595857	607355	570413	588684	645623	598778	569791	563753	607685	555738	562017	580428	583035	544788	571063	619550	580364	552209	544435	527286	531664	535086	530396
POS	P1194	TAG 46:0	C49H94O6	779.702	778.705	0.3353	4.9909	1	--	--	C13869		66018	35912	78363	44985	77113	38049	35520	83099	61610	34717	66462	78865	29980	40882	60678	10875	9466	27833	17698	16052	41420	38616	42221	29738	95402	34259	39961	38703	20534	26782	49761	50664	50554	49705
POS	P1195	Terminalin;Gallagic acid	C28H10O16	620.035	601.997	0.4552	4.7352	1	155144-63-1	--	C10242		9208	7868	15123	15698	14985	6348	6221	12554	10767	5088	11570	3397	4066	5996	14540	887	960	3518	1781	1252	1734	3490	6007	2435	15586	2454	3842	4891	4103	4486	7991	8015	7584	7453
POS	P1196	Tefluthrin	C17H14ClF7O2	465.07	418.057	0.6326	4.5211	1	79538-32-2	--	C10992		2672	606	4585	2904	1360	1496	191	3037	237	1831	4134	2887	408	812	1169	2568	144	3322	159	3881	2876	13786	4114	19826	14428	3029	2095	19699	6931	27615	2843	2974	2831	2667
POS	P1197	Tecostanine	C11H21NO	225.196	183.162	0.6354	6.9735	1	708-18-9	--	C09989		26129	18843	16168	18216	16647	21159	20779	18472	21691	17913	25949	17816	19500	20049	18569	22468	19078	21669	20162	18961	19057	17835	20867	20491	18159	22079	20601	18293	17802	18721	18204	18612	18912	18747
POS	P1198	TCA-sodium;Trichloroacetic acid sodium	C2Cl3O2.Na	406.735	183.886	0.6075	4.1155	1	650-51-1	--	C18808		13633	1803	44620	9556	24280	11417	4420	2997	19851	2571	10421	1195	2262	9364	49629	1086	1003	218	1854	369	4031	2576	72904	1146	74915	20687	12179	1425	26354	2580	16224	16435	16669	16377
POS	P1199	TBS-Corey Lactone Aldehyde	C14H24O4Si	586.326	284.144	0.4926	5.023	1	64091-14-1	--	--	63031	28542	29807	62763	25127	39315	22066	14623	22005	47196	15717	28872	12212	25930	21528	40210	2596	5704	14256	3423	3762	10954	37060	18734	17483	37701	10169	29050	42552	39674	16700	24943	24587	25016	24618
POS	P1200	Taxiphyllin;(R)-4-Hydroxymandelonitrile beta-D-glucoside	C14H17NO7	356.071	311.101	0.5742	12.6542	1	21401-21-8	HMDB30704	C01855		537	844	429	1300	1172	1673	634	624	358	410	747	1781	640	684	523	722	420	727	530	1287	976	700	680	791	427	663	756	1236	684	522	4835	5093	5154	4770
POS	P1201	Taxa-4(20),11(12)-dien-5alpha-yl acetate	C22H34O2	678.559	330.256	0.2412	4.3409	1	214628-37-2	--	C11896		13418	12524	18417	18188	11443	2588	1414	31918	4327	3832	18540	10275	1705	11959	5455	495	714	15021	161	939	39872	37728	171	5267	1684	180	13392	17050	304	31455	12955	12536	12765	11611
POS	P1202	Tartrazine;Acid Yellow 23;Food yellow No.4	C16H9N4O9S2.3Na	534.947	533.95	0.4219	4.9699	1	1934-21-0	HMDB39116	C07574		83336	59028	205369	71656	127880	76466	46640	69864	199213	64143	118938	56168	95039	72480	208741	33827	27142	48948	50831	27844	27957	94290	108729	63294	167684	50406	75400	110316	157159	43497	100180	100409	100043	100414
POS	P1203	Tapentadol	C14H23NO	239.212	221.178	0.647	7.5057	1	--	--	D06007	96332	52861	59476	49041	47581	50795	56567	42148	52294	50466	48012	55833	50248	55337	46677	49036	57975	51193	47949	53122	58765	58099	49853	52688	46928	50478	47424	56830	49779	55690	49049	47984	48454	48684	48451
POS	P1204	Tandutinib	C31H42N6O4	580.361	562.327	0.6479	10.3634	1	387867132	--	D06005		19818	4701	54798	18881	34316	15813	4569	33925	84478	3872	22203	1290	963	18350	44207	16512	1112	5260	63161	8151	73443	156835	60537	34614	65372	38925	65721	39880	49417	100757	48942	49407	49439	48738
POS	P1205	Tamsulosin	C20H28N2O5S	834.383	408.172	0.4779	5.3367	1	--	HMDB0014844	C07124		51676	24789	84729	41102	99383	51274	30337	32641	71958	19650	63213	15865	28083	31086	113831	18221	15772	6200	18259	9598	550	17778	4286	6333	63340	13905	3714	15548	40883	4632	46786	47081	47061	46525
POS	P1206	TAG 57:0	C60H116O6	933.88	932.877	0.5056	5.1032	1	--	HMDB0031107	--		26551	19322	83711	20922	50581	29365	8804	22262	61547	13627	35335	13340	31077	27009	109231	2618	7857	10108	12135	4021	17193	35721	33275	9298	47417	9353	22043	27626	22792	14904	32587	32208	31709	32282
POS	P1207	Thallium chloride;Thallous chloride	TlCl	284.911	239.943	0.4289	13.2896	1	7791-12-0	HMDB13724	C15226		17113	17388	15881	15540	19645	19842	17511	23876	17977	21646	14184	24294	16157	13998	17030	22121	21628	18407	17467	34372	46758	21986	21307	24210	21492	22191	22014	54332	22024	30470	18814	19175	18963	19199
POS	P1208	Thallium sulfate	Tl2SO4	547.93	505.901	0.4483	4.9745	1	7446-18-6	--	C18567		4246	4453	11377	3461	8359	3162	2964	4826	15540	3741	7826	2375	4891	2842	15771	1901	1078	2468	4122	1411	2083	8162	7132	2409	10366	2987	2913	7281	11744	2619	7514	7361	7150	7374
POS	P1209	Thelepin	C14H9Br3O3	500.774	461.81	0.5812	4.4322	1	52498-93-8	--	C17100		7801	6943	36112	10334	14781	6436	2783	28798	6342	5949	17581	13319	4117	12026	14707	767	3487	10182	972	895	8654	23789	3756	1590	13888	2245	3527	3508	1644	5510	10304	10175	10176	10169
POS	P1210	Thenylchlor	C16H18ClNO2S	324.082	323.075	0.7081	0.939	1	96491-05-3	--	C10959		34852	35529	13642	40086	910	1113	20686	42116	2931	37841	23115	20077	3590	16518	912	217	497	21379	1660	8138	13243	10776	154	16167	903	326	17517	7562	492	17418	17691	17757	17873	17621
POS	P1211	Val His Lys	C17H30N6O4	365.228	382.233	0.7925	1.1724	1	510727-21-6	--	--	23511	651678	2322319	146048	2716393	54344	2246	646638	915592	146778	260594	432105	81766	12119	34026	2966	165350	205567	290340	193609	72766	475021	763824	234	570187	4162	82064	597572	284663	140874	384007	197431	190178	168511	198701
POS	P1212	Val His Ile	C17H29N5O4	332.207	367.222	0.5602	4.8567	1	--	--	--	19229	42498	153979	2474	37549	4196	468	40549	35377	376	177513	13025	1190	2009	16296	2244	40727	196	13604	33363	48877	32323	264847	1151	27567	1953	203	46005	7192	24972	132830	42520	42981	42843	43169
POS	P1213	Val Cys Ala Asp Met	C20H35N5O8S2	555.227	537.193	0.6489	6.8303	1	--	--	--	264120	31725	24547	23120	23918	28253	21059	24456	26001	21103	24682	15608	13091	8761	17324	20963	5090	1771	12839	11884	12573	136	5153	6279	7943	521	4641	7635	7418	178	140	13293	13403	13347	13434
POS	P1214	UVAOL	C30H50O2	484.411	442.381	0.4396	11.9088	1	545-46-0	HMDB0002391	--	44400	219710	213720	225151	214328	206005	228536	248190	243437	209825	167120	220146	210245	213075	217291	222633	224617	210426	181346	177516	211227	224479	184462	213269	158752	209637	206720	247325	201990	215548	191081	199717	193323	194311	193904
POS	P1215	Usambarine	C30H34N4	527.197	450.278	0.6473	0.9293	1	--	--	C09250		101350	73311	3991	82518	14542	14038	34037	87171	11462	112891	24880	18905	1822	5146	15291	9323	10595	26491	7759	7323	1846	18381	7931	13300	11851	8883	6601	671	9764	5099	6960	8100	7836	7790
POS	P1216	Ursocholanic Acid	C24H40O2	361.314	360.303	0.3845	8.4933	1	--	--	C19642		87206	52000	94963	70327	116547	32315	33691	77434	72898	130933	50272	58363	26796	69274	66097	18880	33456	50778	59247	70362	266	265	16798	237	1034	283	85	11746	8624	223	65034	64800	64318	64402
POS	P1217	URB447	C25H21ClN2O	447.147	400.134	0.6362	8.3856	1	1132922-57-6	--	--	45509	33589	37194	33208	37478	36445	43906	29281	30979	37907	33570	30204	40992	32922	36756	32322	38672	35376	25913	29537	32204	34900	32248	42429	33309	37237	38146	40817	33841	37104	36203	14262	14413	14488	14458
POS	P1218	Undecaprenyl phosphate alpha-L-Ara4N;4-Amino-4-deoxy-alpha-L-arabinopyranosyl ditrans,octacis-undecaprenyl phosphate	C60H100NO7P	978.731	977.724	0.6366	4.7922	1	--	--	C16157		20589	6812	21245	19757	14635	5817	3505	41438	1646	24457	35875	21348	4255	14628	9203	109	898	16162	1356	6996	19999	23833	2711	16387	9186	1769	15783	9642	1279	20226	16981	17264	17445	17044
POS	P1219	Undecaprenyl phosphate alpha-L-Ara4FN;4-Deoxy-4-formamido-alpha-L-arabinopyranosyl ditrans,octacis-undecaprenyl phosphate	C61H100NO8P	1050.68	1005.72	0.3832	5.7188	1	--	--	C16156		119412	96817	321605	91945	272712	198760	39932	122309	258585	105386	204674	121732	131416	139509	425116	68613	45861	110225	148339	39363	90008	64856	115448	47110	235128	119816	153363	77481	153886	114597	169003	174560	175431	180743
POS	P1220	Undecaprenol	C56H92	747.717	764.72	0.6469	5.0286	1	15575-14-1	--	C01968		8815	5526	35753	18161	37782	25961	1960	24705	25653	16864	16116	9552	12596	16486	28876	3924	644	7647	14045	3501	8582	14959	5704	21082	10157	10152	40503	20417	13765	31896	15063	15866	15876	15235
POS	P1221	UNC0224	C26H43N7O2	527.381	485.348	0.6062	11.1195	1	1197196-48-7	--	--	64826	5333	14695	28040	16347	37302	17327	46738	15926	50161	30031	36900	21573	27794	14696	63565	34548	22927	21142	51934	60298	103	240	405	7650	2193	2923	272	215	522	324	23563	23961	24036	24011
POS	P1222	Ulifloxacin;NM 394	C16H16FN3O3S	463.964	349.09	0.5872	1.1608	1	112984-60-8	--	C14492		366	505	2298	407	5805	2581	509	745	443	1531	2304	367	1210	257	5025	127	947	1961	373	1610	12713	18687	3566	390	9319	2284	8144	10879	2878	8706	2226	3153	3192	3406
POS	P1223	UDP-N-acetyl-D-galactosamine 4,6-bissulfate	C17H27N3O23P2S2	805.972	766.995	0.285	13.1717	1	--	--	C04589		14062	11568	13500	10419	9508	13767	12617	11801	12557	13384	12466	14322	12786	13384	12370	12706	12733	14733	13387	15158	13071	12510	14454	15008	14666	13033	13238	12917	15196	13329	13079	12750	13308	13121
POS	P1224	UDP-6-sulfoquinovose	C15H24N2O19P2S	744.89	630.017	0.5863	4.3897	1	--	METPA1034	C11521		31684	15046	35654	43385	30356	15071	13036	34443	5230	17441	28486	21531	9520	11241	25017	408	1507	12487	1402	3291	4244	2521	10361	12645	37896	2445	14703	10169	5143	14296	18007	18020	18112	18316
POS	P1225	UDP-3-O-(3-hydroxytetradecanoyl)-D-glucosamine;UDP-3-O-(beta-hydroxymyristoyl)-D-glucosamine;UDP-3-O-[(3R)-3-hydroxymyristoyl]-D-glucosamine;UDP-3-O-[(3R)-3-hydroxymyristoyl]-alpha-D-glucosamine	C29H51N3O18P2	836.238	791.264	0.5715	13.2132	1	--	--	C06022		54390	63530	58968	52366	44465	57079	55460	53640	60003	49697	57627	54943	36111	48764	55409	37470	41612	48753	33682	39089	48012	47909	34745	48688	30502	45652	40169	35446	38410	40181	57473	58289	53746	53337
POS	P1226	Ubiquinone-2	C19H26O4	637.374	318.183	0.6061	4.8384	1	--	HMDB0006709	C00399		1613	5743	90096	34669	66711	44101	3133	7670	40836	33430	30783	312	1984	21860	66305	2314	518	6032	2346	798	9792	50868	56385	31740	179042	128213	63333	57037	182744	36611	38958	38943	38149	38019
POS	P1227	Tyrindoxyl sulfate	C9H8BrNO4S2	696.805	336.908	0.6377	4.6273	1	74626-31-6	--	C17086		9895	7785	14880	11708	17987	6936	4762	14279	3126	10257	27395	6947	10812	12686	23716	243	2079	9888	1104	5250	7604	13808	1358	8459	3515	1882	11595	12332	298	13688	8925	9072	8703	8977
POS	P1228	Tyr Val Lys	C20H32N4O5	409.245	408.237	0.6493	0.9155	1	--	--	--	15678	832790	729878	292970	681290	61197	17002	522446	807346	74731	846142	560039	419336	163862	424611	13586	90977	811	530722	86278	223490	232659	285919	117781	332435	5460	93279	429581	232977	92594	428365	386099	389063	391879	389507
POS	P1229	Tyr Thr Phe	C22H27N3O6	493.205	429.19	0.6128	6.6245	1	--	--	--	18327	90945	23440	19905	44146	40382	24444	24611	32045	27720	84707	38032	114882	91797	20972	40181	26338	30588	41665	35791	27075	889	5239	1477	2976	7238	1125	3683	2547	2874	1800	16000	15822	16395	15894
POS	P1230	Tyr His Asp Asp	C23H28N6O10	593.158	548.187	0.626	12.7046	1	--	--	--	257921	6404	7959	9882	15440	25445	17845	8481	5150	4657	7955	9337	8082	5900	7738	10487	11510	12771	15042	15818	16265	9413	6948	6863	8106	6834	12964	24594	25648	9971	7150	45536	47369	46096	45715
POS	P1231	Tyr Gln Thr Lys	C24H38N6O8	1094.58	538.275	0.6352	5.22	1	--	--	--	261007	466	78	9398	1619	13882	3758	99	158	9639	306	3006	130	339	1346	4439	1088	47	182	8458	201	271	202	7401	7842	36586	24647	659	81	30581	587	10247	9879	10372	9721
POS	P1232	Tussilagine	C10H17NO3	241.155	199.121	0.6387	1.3008	1	80151-77-5	--	C10411		326410	551888	467014	404272	283878	203543	786223	712457	87071	365201	1188092	1080512	347889	616313	228301	26200	78732	455995	42608	511614	250791	553442	248570	285655	221591	152677	768449	314099	120629	580332	562101	569600	570198	513164
POS	P1233	Tungsten carbide;WC	WC	262.907	195.951	0.4795	0.8969	1	12070-12-1	--	C19183		72923	75785	80932	85264	197407	194598	61934	113547	112815	62820	90043	94609	52050	129018	87518	53816	23622	90706	173203	44970	186766	215265	108717	50971	199774	75955	165708	81009	151121	50888	67911	68124	67808	68516
POS	P1234	Tumonoic Acid I	C27H47NO7	462.321	497.335	0.899	7.4387	1	--	--	--	65437	29805	27835	2653	70621	18772	2659	45228	61823	512	35985	22587	16239	9427	34331	17628	100	2133	50000	4350	17818	21120	24600	1608	9102	15036	780	20497	22016	796	11200	34085	33652	34066	33785
POS	P1235	Tumonoic Acid F	C21H37NO5	366.264	383.267	0.6493	7.0196	1	--	--	--	65397	394557	130784	6730	631110	180312	8584	421951	451762	682	206949	348945	47149	33417	106633	81400	165	4196	531968	285	140814	57591	77974	1564	27447	5284	309	92635	50313	604	15290	112736	113735	113292	113146
POS	P1236	Trp Trp Val	C27H31N5O4	996.509	489.238	0.6348	5.0213	1	--	--	--	17755	14014	9498	61470	52905	56695	30297	2780	44286	39686	34539	34977	29586	17315	48201	52350	5517	3833	16998	21291	3966	9283	24451	12040	46651	44290	13529	45300	58117	9397	53007	29977	29849	28152	29538
POS	P1237	Trp Pro Trp	C27H29N5O4	554.176	487.222	0.6056	12.6396	1	--	--	--	22171	3795	2721	3124	1701	2175	1589	2809	3497	3147	3918	3953	1933	2621	1735	3082	2621	2403	3319	1912	2123	2472	3458	3478	2846	4320	3067	2243	4061	5077	4178	7379	7361	7158	7283
POS	P1238	Val Leu Ala Leu Leu	C26H49N5O6	545.403	527.368	0.6321	13.1602	1	--	--	--	264079	164541	168832	138009	129183	129265	154372	155008	132233	152709	130217	137983	129871	125776	124647	153518	151135	133379	156312	128686	128234	156429	125275	143032	130885	140676	154576	159783	134427	166610	136080	145781	150897	150504	153085
POS	P1239	Val Leu Lys	C17H34N4O4	359.262	358.258	0.4345	6.1675	1	--	--	--	19427	88148	48489	8114	93836	21532	877	60113	88066	347	41586	34270	22237	10935	46104	4825	4391	1455	42655	178	20474	53649	30745	557	41231	3195	814	34213	16635	576	9950	37925	38638	38653	39084
POS	P1240	Val Lys	C11H23N3O3	246.181	245.174	0.6462	0.7269	1	--	--	--	23854	28738	19863	13311	24729	10223	9165	20304	26421	3811	26707	19741	22414	16635	34285	14708	1750	7141	17081	1135	13232	16295	13103	14183	16878	22949	9391	21358	13517	4698	9860	21425	21208	21419	21216
POS	P1241	Vismodegib	C19H14Cl2N2O3S	534.877	420.01	0.3063	6.5165	1	879085-55-9	--	D09992	85191	71513	19329	9460	35096	29632	17357	14363	23716	25598	64095	23831	84618	73578	12683	29420	16563	15652	32771	28824	17388	1978	2863	3860	2601	3946	231	2729	3420	3010	1102	13044	12683	12722	12736
POS	P1242	Zopiclone	C17H17ClN6O3	371.101	388.105	0.6949	10.8744	1	--	HMDB0015329	D01372		3057	2099	2012	1769	2419	2958	1927	1617	1850	1591	1133	1354	1192	1253	1211	1994	1727	1100	1543	956	1211	1060	1430	876	1162	2189	649	1190	1325	1506	10327	10537	10605	10672
POS	P1243	Zonisamide	C8H8N2O3S	463.01	212.026	0.3843	4.5789	1	--	HMDB0015045	C07504		4827	2618	15557	6172	11714	7817	4530	4289	17202	3209	2525	1049	1850	3774	23493	1344	1435	2037	3449	356	3382	1916	15981	2357	18135	10349	10238	3063	18740	5173	5042	4662	5275	5054
POS	P1244	Zoledronate	C5H10N2O7P2	314.03	271.996	0.6193	9.6156	1	--	HMDB0014543	D08689		6184	8093	3987	12695	8378	11882	33287	5151	15442	16036	6433	4855	6943	5859	19110	9350	5744	4178	14965	15441	319	82	120	2990	419	1036	126	96	601	347	9535	8935	9389	8234
POS	P1245	Zizyphine A	C33H49N5O6	656.339	611.368	0.6356	5.0723	1	51059-42-8	--	C10015		9541	12409	41871	18768	26156	20328	5465	20037	40880	7558	22890	12372	8793	14129	27460	7353	3091	11751	12409	3220	1134	1146	6816	12645	29042	17565	6773	11788	26841	4863	18201	18301	17931	18196
POS	P1246	Ziram	(C3H6NS2)2.Zn	608.853	303.918	0.2768	4.7029	1	137-30-4	--	C15229		968	3132	40470	10347	25122	11584	6104	7963	3169	12662	17786	7971	618	6097	27089	1011	6265	3013	665	667	5616	40655	25324	25455	63905	27993	27113	29880	13452	26997	10410	10915	10273	10315
POS	P1247	Zinc phosphide	Zn3P2	292.692	253.735	0.3139	4.3645	1	1314-84-7	--	C18674		7094	19160	156521	20089	206282	88898	19010	51844	35854	20157	53332	35748	873	36074	174321	20296	122	22469	12489	16172	19610	28271	56492	31896	243476	115717	117630	26801	91378	39833	64087	64483	64261	64636
POS	P1248	Z-Gly-Pro-Leu-Gly-Pro;Carbobenzoxyglycyl-prolyl-leucyl-glycyl-proline;N-[(Phenylmethoxy)carbonyl]glycyl-L-prolyl-L-leucylglycyl-L-proline	C28H39N5O8	596.264	573.28	0.6736	9.6156	1	2646-61-9	--	C03183		8645	9934	7145	12304	9973	11664	35815	6309	21104	23070	12132	7214	8761	3626	22459	13080	9561	4621	16338	16244	266	3140	97	4511	770	1052	404	2435	452	2973	12501	12501	12397	11937
POS	P1249	YK-4-279	C17H13Cl2NO4	330.009	365.022	0.6118	8.0294	1	1037184-44-3	--	--	45583	25326	23531	23828	27496	23558	23244	21465	21674	25485	28171	25131	26565	25593	24861	27294	29069	25788	22336	24465	29850	23587	22091	31669	25208	23665	28038	20631	23870	23168	27342	26283	26678	26768	26314
POS	P1250	Y-27632 (hydrochloride)	C14H21N3O	265.201	247.168	0.5482	6.2173	1	129830-38-2	--	--	44907	59372	75897	74539	71412	40002	36602	34068	58064	51413	56207	35690	81076	94948	77265	77404	134462	47810	38530	81815	119396	29810	65304	54069	36527	56619	36763	46995	67395	43945	57327	55381	55152	54853	55008
POS	P1251	Xylometazoline HCl	C16H25ClN2	245.158	280.171	0.5706	4.3397	1	--	--	D00757		59651	56262	31855	48503	9052	4109	35788	74342	1923	42408	21798	18788	9049	25071	1537	340	1238	32137	411	10673	38645	50982	3752	37573	4203	687	38194	26067	1341	24096	31844	32286	31405	31802
POS	P1252	Xylene	C8H10	129.078	106.078	0.4185	0.9205	1	1330-20-7	HMDB31461	C19551		88628	69757	37242	72828	21263	11920	53307	83447	10630	95484	66588	50839	32929	45916	17913	3886	12932	57311	4919	31416	31445	33666	8828	51411	15663	8752	46280	29371	6044	40751	44265	43566	43350	43860
POS	P1253	WIN54954;5-(5-(2,6-Dichloro-4-(4,5-dihydro-2-oxazoly)phenoxy)pentyl)-3-methylisoxazole	C18H20Cl2N2O3	765.178	382.085	0.6173	13.1682	1	--	--	C06493		12591	13780	13260	10035	7252	15850	13134	12875	12811	10530	5555	5345	4990	3672	2015	4244	6517	5992	6234	6350	7755	7555	6345	4609	1067	2949	1801	2313	2325	4238	6782	6786	6947	6538
POS	P1254	Violacene	C10H13BrCl4	704.785	351.896	0.2494	4.6993	1	54279-01-5	--	C17107		10457	6063	47075	22228	60912	42569	1596	48647	29593	9204	30668	30178	2964	30194	55794	6697	1867	42254	14107	4645	28700	42222	38714	2524	64556	31003	2232	1075	19617	5172	27751	29879	29352	29035
POS	P1255	Val Thr Pro Gly Gly	C18H31N5O7	394.208	429.222	0.6491	3.2998	1	--	--	--	264840	124060	248256	58360	106725	56352	18370	126741	231485	43449	369532	205590	140581	45547	109625	62652	1101	17311	148749	20149	130090	99109	97020	39444	104483	1896	1241	116998	85976	26770	95353	85353	85579	84535	85475
POS	P1256	Vinyl chloride;Chloroethylene	C2H3Cl	100.957	61.9923	0.539	13.4406	1	75-01-4	--	C06793		558460	551158	625246	523982	530971	469635	611739	505597	636298	432251	462983	568858	549517	460547	646740	570756	650492	396814	481225	666756	505298	573826	567792	526912	456583	563603	476258	392852	475873	519342	602085	616454	618057	615555
POS	P1257	Vidarabine;9-beta-D-Arabino furanosyl adenine monohydrate	C10H13N5O4.H2O	399.981	285.107	0.5802	1.0928	1	24356-66-9	HMDB14340	C07195		7851	3981	6251	2211	2565	1262	3981	5836	399	2400	4713	1879	339	9149	2435	93	294	817	1683	887	13049	9545	3756	3991	2093	219	12544	4011	311	14636	8790	8801	8767	8749
POS	P1258	Valsartan	C24H29N5O3	436.237	435.227	0.4646	4.1359	1	--	HMDB0014323	D00400		977	288	16508	358	5356	5995	325	1438	10202	101	2453	569	915	7605	16884	848	1569	272	1290	233	2826	6229	1477	94	12824	1463	1227	221	8091	626	4562	4901	4898	4689
POS	P1259	Valrubicin	C34H36F3NO13	688.2	723.214	0.6281	13.2132	1	--	HMDB0014529	--		24739	18109	13609	12588	26739	3776	4385	9121	4375	13475	191113	220583	168125	92105	40718	25044	23778	15627	13313	196	8830	3685	3130	6195	34559	120473	216131	228280	155723	93068	32925	38259	23860	39951
POS	P1260	Valproic acid	C8H16O2	306.264	144.115	0.6491	5.5688	1	99-66-1	HMDB0001877	C07185	2986	20263	25049	30677	22119	25136	23461	13847	14931	21186	21011	18083	17594	19804	24600	20602	20321	21870	16937	25011	22929	26242	26083	21595	19846	16445	18051	26551	22841	18335	19630	41965	42360	42356	42148
POS	P1261	Valnemulin	C31H52N2O5S	611.371	564.36	0.5775	5.0642	1	101312-92-9	--	C12066		12728	7205	19430	9555	21741	14270	3975	13679	21997	9514	17107	8725	7266	10601	30895	2268	3301	7824	8260	3311	2760	10310	17725	4004	22090	9880	7036	6452	13286	3029	10664	11209	11126	10758
POS	P1262	valeramide	C5H11NO	146.053	101.084	0.4734	0.9512	1	--	--	C01842		257907	202821	104259	203485	67317	50842	180694	205200	35708	243776	146168	153220	80451	118423	60790	7141	45698	157125	13923	91815	253986	265585	30933	118430	41412	27657	139632	90976	21664	357389	127077	127477	127496	126479
POS	P1263	Valacyclovir;Valacyclovir hydrochloride;BW 256U87	C13H20N6O4.HCl	759.222	360.131	0.5142	11.6595	1	124832-27-5	HMDB14716	C07184		3760395	730569	440887	547220	513407	493888	588874	1992914	505143	716810	437314	234060	264910	160602	1310220	30417	406565	442116	440531	377643	322726	331435	2367657	571386	236136	222414	499143	136700	861912	26999	459744	436497	444733	412543
POS	P1264	Val Val Lys	C16H32N4O4	386.275	344.242	0.5499	5.1783	1	73015-99-3	--	--	17111	202759	27475	15011	21407	83610	71361	31335	133873	29610	24838	399917	31454	4720	101667	213027	43529	20972	29789	29174	36368	36113	47321	40781	41282	16792	11166	160435	41626	17128	4391	22844	24158	24024	23093
POS	P1265	Val Val His	C16H27N5O4	318.192	353.206	0.6122	4.5412	1	--	--	--	17598	76088	64230	17192	78752	32798	767	24838	54901	11321	35233	31618	22797	4232	24676	817	6963	247	16911	320	3043	44941	61577	15463	43428	36260	11636	34871	11285	13453	20325	32325	33870	33576	33226
POS	P1266	Val Val Asn Trp Asp	C29H41N7O9	678.309	631.297	0.6471	4.3392	1	--	--	--	264683	14235	9785	25957	19958	17257	2357	2314	56136	618	4770	22530	16473	1216	14400	3390	7151	1128	18034	5218	1547	63351	47819	665	8888	794	9756	23837	18106	9723	32228	15798	15622	15850	15959
POS	P1267	Val Tyr Leu	C20H31N3O5	416.215	393.226	0.6033	8.3507	1	--	--	--	15800	15298	11183	11080	14027	11395	9982	12744	12598	13555	14812	16827	13150	11793	16193	10235	10222	9371	10471	31698	11957	13662	7508	14401	12479	10689	7478	8471	13746	9174	9507	141172	141563	141968	141632
POS	P1268	Trp Pro Ser	C19H24N4O5	406.209	388.175	0.6198	4.2634	1	--	--	--	19652	40734	64354	12481	26726	17072	2720	28801	64085	4319	90238	56120	47410	12824	34031	36763	745	3720	29661	2510	25182	461	14467	403	2853	1375	143	144	722	768	7644	15010	14587	14274	14702
POS	P1269	Tropinone	C8H13NO	122.096	139.1	0.6487	5.0963	1	532-24-1	--	C00783	64425	1307446	1636267	1184794	1444509	1318008	1617852	1602071	1066142	1508543	1530966	1218357	1521057	1802687	1578727	1503062	2017493	1973643	1642844	1758807	1844306	1501974	1860860	2088153	1675954	1341347	1670812	1935428	756519	1583516	872589	1667876	1642175	1662334	1679630
POS	P1270	Tritriacontane	C33H68	487.502	464.532	0.0901	4.2736	1	630-05-7	--	C08393	66937	3597	2231	12515	3940	9740	9384	1702	9052	4485	2248	5169	1811	2685	4340	12761	610	830	1355	808	600	1754	103	8708	920	19807	1759	3289	881	2979	3015	5575	5548	5346	5799
POS	P1271	Thr Lys Ala Glu	C18H33N5O8	412.218	447.233	0.5791	7.9463	1	--	--	--	234682	1888	1245	991	2083	2310	1827	9655	562	3171	6777	2870	2385	13544	1441	4885	5072	4379	3210	8718	7343	572	818	856	729	292	1730	2685	847	1491	620	5733	5791	5792	5931
POS	P1272	Tralomethrin	C22H19Br4NO3	625.789	660.81	0.3686	5.3418	1	66841-25-6	--	C18413		24411	9112	35907	19677	41206	25383	15935	15548	32420	11865	26134	6701	12360	16251	52185	8411	8584	5419	8103	3501	508	175	1476	3728	10663	4551	1658	3163	13077	1335	20694	21290	21086	21192
POS	P1273	Torulene	C40H54	1086.88	534.423	0.5782	6.8156	1	547-23-9	--	C08613		1471	1214	15140	2687	12474	1368	169	2345	886	1767	5724	1253	249	7555	15681	1434	178	1647	1472	566	21170	19360	12089	7195	41806	17359	22689	13580	21300	17368	13659	13414	13521	13228
POS	P1274	Tomatidine	C27H45NO2	433.379	415.345	0.6237	11.1029	1	--	HMDB0034731	--		474707	162064	52703	86674	427841	253914	59974	287066	167637	199131	459785	299401	82679	77366	306811	102387	198913	165865	42171	32867	172748	59535	144213	126118	232523	170584	193343	35281	150113	7290	30266	28962	30751	28701
POS	P1275	Tobramycin	C18H37N5O9	531.275	467.259	0.6499	12.3012	1	--	HMDB0014822	C00397		7	13	27	33	11	16	57	23	33	27	33	22	32	23	8	33	9	8	21	49	46	24	11	5	33	24	6	29	52	17	543	577	553	521
POS	P1276	Tiron;1,2-Dihydroxybenzene-3,5-disulfonic acid disodium salt	C6H4O8S2.2Na	645.848	313.914	0.2113	4.8668	1	149-45-1	HMDB29845	C11159		5835	4760	35307	12720	22655	18910	3730	8932	46511	8298	13846	10517	7961	20096	27894	2077	2639	5799	14152	3470	1489	3291	12439	11409	27034	6571	15753	15190	29418	4900	16507	15900	16394	15982
POS	P1277	Tioconazole	C16H13Cl3N2OS	810.922	385.981	0.4909	5.2621	1	--	HMDB0015142	C08082		4146	3540	44553	6780	28442	18705	2684	11132	33158	4913	12361	3963	9231	5268	42387	920	1149	2830	2061	1307	12639	40270	32315	9124	15735	3424	12449	13538	40785	12460	17845	18706	17992	17762
POS	P1278	Thr Val Tyr Lys Gly	C26H42N6O8	549.304	566.306	0.5966	12.003	1	--	--	--	264227	46	8	42	14	32	6	45	7	46	23	68	39	24	26	38	30	17	15	8	11	37	7	33	20	15	21	15	26	46	8	458	479	452	473
POS	P1279	Thr Tyr Thr	C17H25N3O7	784.38	383.169	0.3936	4.2633	1	--	--	--	22161	25515	20607	50665	36583	37817	20281	4118	55273	11779	26765	56057	35592	11261	17926	35927	893	1650	24980	2378	5461	7964	14143	5930	15066	23024	1794	17217	16622	1647	21293	19112	18966	19189	19381
POS	P1280	Thr Ser Arg Ile Ile	C25H48N8O8	571.358	588.36	0.5383	9.6697	1	--	--	--	264923	9849	3043	21717	6289	8282	19491	6692	26239	20620	2561	16589	2047	1962	5348	6737	4505	2210	3985	22522	4117	19958	31319	32456	17866	37649	22573	15867	13880	23369	4867	22756	22589	22349	22737
POS	P1281	Thr Ser Arg	C13H26N6O6	327.177	362.191	0.6365	3.7698	1	--	--	--	18325	10399	20902	111424	32114	115328	56690	18436	60822	54281	19122	63099	29613	2616	28897	111474	11929	18357	20986	14729	8720	11833	15213	71380	32548	253743	86336	43647	42104	195774	25756	59073	58255	59164	60085
POS	P1282	Thr Phe His	C19H25N5O5	421.22	403.186	0.6107	8.3431	1	--	--	--	16764	86	30	36	26	36	32	38	39	58	40	24	16	56	56	19	12	16	18	92	23	33	12	33	6	39	66	8	22	23	35	687	659	690	647
POS	P1283	Thr Met	C9H18N2O4S1	297.111	250.099	0.594	8.3753	1	90729-28-5	--	--	23684	31603	29899	27311	33968	32157	33709	25530	31939	26791	23408	27338	28373	28016	35450	26376	27366	27717	26594	27065	27122	25631	18520	26247	29536	30295	25749	28117	30230	30364	32146	13809	13058	13760	13871
POS	P1284	Thr Leu Lys Lys	C22H44N6O6	471.33	488.332	0.5971	8.606	1	--	--	--	235247	3033	4153	216	4522	1497	41	31215	6416	207	8706	1251	1368	4135	1564	8220	113	335	4833	166	4535	608	86	724	95	658	138	6345	811	137	88	5079	5190	5241	5171
POS	P1285	trans-1,2-Dichloroethene;trans-Acetylene dichloride	C2H2Cl2	89.9399	95.9534	0.6493	13.745	1	540-59-0	--	C06791		1355688	1412831	766966	1307052	1226078	1384938	1360366	1367492	1356144	1314346	1251796	1357601	392960	259023	425371	1346365	1294932	462086	1308336	1324805	1316443	1364678	598131	415018	1372421	1305939	639003	1387860	1298428	1344358	987792	875164	969002	968935
POS	P1286	Thr Glu Leu Lys	C21H39N5O8	531.313	489.28	0.6013	4.7254	1	--	--	--	232867	27447	25005	53197	25062	28169	22073	13621	24532	57044	12206	25489	19365	3429	23934	43539	4422	2365	9140	12416	3964	124	1284	1125	5182	946	4629	351	531	11341	309	17759	17995	18005	17767
POS	P1287	Thr Arg	C10H21N5O4	293.194	275.159	0.6168	4.3611	1	108320-96-3	--	--	23730	936	7019	60541	9330	73155	31044	2686	16024	14077	7480	20712	10106	587	15401	63115	3983	121	9663	2265	6346	5822	10151	21982	11529	92076	41806	44296	5783	35201	15013	23825	23620	23683	23739
POS	P1288	Thiosulfate	H2O3S2	96.938	113.945	0.4331	13.3711	1	--	HMDB0000257	C05529		91115	86484	170134	104683	123761	58676	70919	56094	47057	102706	70915	89889	79099	111435	83815	81104	94222	85190	86818	84286	98746	77603	92272	92666	90027	62166	118237	142592	222585	147815	88442	88079	87861	89135
POS	P1289	Thiorphan	C12H15NO3S	254.084	253.077	0.598	8.3768	1	76721-89-6	--	C01619		31328	29904	22345	30558	27726	27357	21557	21497	23394	28465	20559	28608	25670	20576	23296	24202	17503	24187	22474	22179	17494	16980	23519	19533	24247	20504	23611	22997	23040	19823	15943	15412	15296	14462
POS	P1290	Thiophene, 5-bromo-2-(4-fluorophenyl)-3-[4-(methylsulfonyl)phenyl]-	C17H12BrFO2S2	524.829	409.945	0.2548	5.0147	1	88149-94-4	--	C11704		7500	1688	27294	7611	26237	24850	4212	7481	58011	2051	13466	6415	3149	14128	37403	3742	1848	2218	13012	2766	6144	5261	8406	297	241	7046	6284	351	178	6578	11256	11047	10745	11126
POS	P1291	Thioguanine	C5H5N5S	168.035	167.027	0.5472	1.1003	1	--	HMDB0014496	C07648		56146	47387	20732	41221	6462	3832	33799	89484	915	87950	34143	20979	4444	26735	4840	143	285	27983	396	9851	26432	24781	578	16723	5352	701	38269	12538	416	35479	25001	25978	25176	25975
POS	P1292	Thiodiacetic acid sulfoxide	C4H6O5S	184.028	165.994	0.6375	13.853	1	33388-14-6	--	C14873		32370	21654	59057	25930	26655	42470	43637	26794	111771	24375	33007	50352	25767	28354	26669	21329	46904	37496	29096	40912	48205	22269	33363	40462	33270	25016	28964	18110	31658	27176	37326	33132	36102	36865
POS	P1293	Thiocyanic acid	CHNS	103.955	58.983	0.5649	11.3106	1	463569	--	C01755		907804	978230	641673	620187	541579	675580	643040	642773	645292	473684	417757	477605	489332	366804	343064	356649	342849	377450	438045	389143	315652	395382	424697	331482	280184	360609	516336	534302	497936	250665	1040263	1042942	850886	893914
POS	P1294	Thien-2-ylacetate;2-Thiopheneacetic acid;2-Thienylacetic acid	C6H6O2S	186.981	142.009	0.5855	13.288	1	1918-77-0	HMDB29718	C02595		592575	539704	472528	492533	504626	489134	574782	563030	492188	587739	497598	471020	499423	491003	514981	484545	490229	574314	569714	583275	486736	561536	474047	552546	484331	568472	483735	491937	568478	569663	524132	524542	523781	531458
POS	P1295	Thiazolidine-4-carboxylic acid	C4H7NO2S	116.016	133.02	0.606	1.6394	1	--	--	D08601		505	383	426	553	391	223	141	527	365	524	455	309	58	406	35	111	23	347	67	213	253	459	54	46	254	62	352	322	35	67	1803	1803	1760	1870
POS	P1296	Thermozeaxanthin-15	C61H94O8	937.694	954.695	0.5638	4.6601	1	--	--	C15957		29050	16447	35604	47954	19270	9757	10547	44968	8229	32220	29951	31216	18698	14280	13896	418	4437	20687	427	2928	3268	1978	6595	26288	20568	2277	18615	21116	2756	12105	16691	18688	19665	18286
POS	P1297	Thermocryptoxanthin-13	C59H90O7	987.59	910.669	0.5906	4.5431	1	--	--	C15954		373001	364363	414489	562383	301441	144047	110763	1058448	6156	426638	621171	458070	161574	265296	148602	1537	11194	551419	1827	164812	412322	517798	21299	370816	36092	14686	539292	412171	1598	452896	244260	264403	253350	268594
POS	P1298	Tranexamic Acid	C8H15NO2	122.096	157.11	0.6494	13.3879	1	--	HMDB0014447	C12535		165112	179668	170442	352565	215852	163040	193699	162964	173052	199827	170570	164471	227771	288337	186118	153415	222360	167125	321673	202516	208139	264131	180429	149198	231051	325741	209995	242908	291738	165227	248634	243785	244758	233759
POS	P1299	trans-1,4-Dichlorobutene;trans-1,4-Dichloro-2-butene	C4H6Cl2	238.863	123.985	0.4464	1.0512	1	110-57-6	--	C19398		30215	25847	3940	34258	3347	13911	27481	2435	5857	29025	26903	26840	22293	26912	3779	1933	36314	31514	6836	34332	174478	179272	7051	11447	74219	7540	22899	50283	9235	72583	5385	6640	7353	6955
POS	P1300	Trithionate;(O3S.S.SO3)2-	S3O6	422.715	191.886	0.0664	4.2605	1	--	--	C01861		6992	1133	23326	2362	12770	8617	1441	2019	15757	2055	7459	2108	2690	4626	16187	2252	817	1726	4079	960	1637	3356	8784	1928	16996	4073	3134	2235	8298	1864	6859	7263	7045	7172
POS	P1301	Tridecane	C13H28	248.249	184.219	0.1134	6.0697	1	--	HMDB0034284	C13834		1331	1536	600	1425	1132	1052	899	1551	1523	1968	1603	1277	1986	910	1479	1480	1135	1544	952	1074	2349	1314	1439	1773	758	567	1541	2279	1177	1790	5093	5108	5201	4990
POS	P1302	Tris(2-butoxyethyl) phosphate	C18H39O7P	416.277	398.243	0.6372	11.1028	1	78513	--	C14446		29067	40200	26446	30531	31608	36398	29938	30093	26738	35072	54651	27865	24932	23445	23286	20393	31859	32964	23817	24616	37356	33412	36568	41196	31767	28629	39882	42684	42165	33126	33443	33860	33022	33694
POS	P1303	Triphenyltin chloride	C18H15ClSn	404.022	385.988	0.6333	0.9293	1	639-58-7	--	C14413		44817	42468	30823	34438	14069	5225	30793	49187	835	33549	40809	35403	17565	40140	7913	5729	3478	24593	6440	17084	32041	34327	2407	22434	10361	1453	38802	25809	2410	41141	35115	35191	35006	35005
POS	P1304	Trimetrexate	C19H23N5O3	756.397	369.18	0.5364	5.0394	1	--	HMDB0015288	C11154		251528	177907	867026	239583	476765	325134	143995	227120	802715	191712	407858	168121	334851	250959	901634	120609	102434	142459	234955	81980	76977	261120	389183	235436	801101	246384	270639	489865	495558	139887	377538	376379	376420	377607
POS	P1305	Trimethylsilyl nonanoic acid	C12H26O2Si	231.179	230.17	0.5648	6.0427	1	--	HMDB0094668	--		55541	21136	20399	18893	26443	33966	23876	37284	29762	18342	82318	8312	10849	13992	34464	26050	12648	19399	15480	24338	10840	22506	16998	20646	3326	11279	42869	11503	15341	7262	10243	10010	10226	10126
POS	P1306	Trimethylsilyl n-pentadecanoic acid	C18H38O2Si	361.278	314.264	0.578	6.362	1	--	HMDB0094681	--		101950	107068	1674	199187	62967	972	77902	202911	874	71614	78455	25524	13539	123808	32315	16420	10384	144687	12684	43768	173973	174986	1418	98029	43767	537	84521	88780	1868	115072	83947	84614	84256	85029
[truncated: 3,570 more rows]

## Sheet: Table S2
Table S2: Information of differentially abundant metabolites among three comparable groups
[truncated: 1,983 more rows]

## Sheet: Table S3
Table S3: KEGG enrichment information of all DAMs among the three comparable groups
[truncated: 106 more rows]

[truncated: 2 more sheets: Table S4, Table S5]
